# Supplementary material for: Integrated Expression Profiling and ChIP-seq Analyses of the Growth Inhibition Response Program of the Androgen Receptor
Source: PLoS One. 2009 Aug 11;4(8):e6589. doi: 10.1371/journal.pone.0006589 (PMC2720376; doi:10.1371/journal.pone.0006589)
Supplement: Table S4 — Known AR consensus matrice from the Transfac Database mapped to AR binding regions identified. (0.01 MB TXT) [file pone.0006589.s004.txt]

Table S4:  Known AR consensus matrice from the Transfac Database mapped to AR binding regions identified						
#seq_id	chromosome	start	end	strand	log10(Likelihood_Ratio)	site sequences
Known AR consensus M00481 matrix mapped to AR binding regions						
32	chr18	31074985	31074999	-	5.24	CGTACGCAGTGTTCC
758	chr12	108960598	108960612	-	3.59	GGTTCTGTGTGTTCC
822	chr8	11459510	11459524	+	3.89	CGTTCGAGCTGTTCC
900	chr3	37259618	37259632	+	3.72	CGAACCTTGCGTCCT
1180	chr12	87309058	87309072	+	2.85	TTTACAAGACGTTCC
1200	chr16	10182098	10182112	+	3.14	AGTTCGCCGCGGGCC
1518	chrX	47311642	47311656	+	3.31	GGATCGGGACGGGCT
1566	chr10	61564047	61564061	+	3.76	GGCACAAGGAGTTCT
1566	chr10	61564109	61564123	-	2.79	AGTTCGGATAGGTCT
1585	chr8	43115233	43115247	-	3.19	GGGTCCCGGCGTCCC
1794	chrX	129843526	129843540	-	2.89	GTTCCGAGCTGTTCC
1865	chr3	182917415	182917429	+	4.56	AGTACAGTCTGTTCT
1915	chrX	90977169	90977183	+	2.93	TGTCCGGGACGTACA
2011	chr4	103485504	103485518	-	3.26	AGGCCAGCGAGTGCT
2529	chr2	216164253	216164267	+	4.92	AGAACGAGATGTTCT
2599	chr20	26137864	26137878	-	3.53	CGATCGCGGTGGGCT
2599	chr20	26137911	26137925	+	2.8	AGCACCGGACGTGCG
2716	chr20	26137189	26137203	-	2.71	CGTCCGGCGAGTGAC
2823	chr10	128145994	128146008	+	2.79	GGGACCGAGTGGGCT
3058	chr11	9863469	9863483	-	2.8	AGTTCGTCATGAGCC
3589	chr3	52248425	52248439	+	3.2	TGATCACGGTGGTCT
3631	chr14	52883566	52883580	+	2.82	GTTTCAGTTTGTTCT
3659	chr15	39591765	39591779	+	3.14	CGGACGGTGAGTCCC
3954	chr4	159739991	159740005	+	2.99	TTTACGAGCTGTTCC
4027	chr16	28902011	28902025	-	4.15	GGATCACCACGTACT
4109	chr2	99473077	99473091	-	2.86	GGAACACGGAGGCCG
4305	chr14	100613700	100613714	+	3.24	AGAACCGGACGTGCC
4404	chrY	10643092	10643106	+	3.62	CGATCGCGGTGGGCT
4534	chr4	183120779	183120793	+	3.08	GTTACATGGCGTGAT
4672	chr1	38004120	38004134	-	3.87	GGAACCGATCGTTCA
5165	chr2	144965072	144965086	-	2.97	GTGTCAATGCGTACT
5182	chr16	69935080	69935094	-	4.18	AGTACGCTGTGGTCC
5708	chr1	233733727	233733741	-	4.2	GGAACCTCGTGTGCC
5751	chrX	24940969	24940983	+	3.19	CGTCCGGGTAGTGCG
5780	chr11	65566966	65566980	+	2.98	CGTCCAGGGCGTTCC
5799	chr3	33130718	33130732	-	3.35	TGTCCAGCGCGTGCC
5812	chr8	9949187	9949201	-	3.03	GGCCCGGCGAGTTCC
5862	chr16	14488380	14488394	-	4.05	GGACCGTGCTGTTCT
6492	chr8	105548107	105548121	+	3.75	GGAACTGCATGTGCG
6584	chr20	33607215	33607229	-	2.86	GGGTCATGTTGATCT

Known AR consensus M00447_mapped AR binding regions						
285	chr3	123889093	123889107	-	2.98	AAAAGCCTATGTTCA
554	chr3	188849943	188849957	-	2.74	AAAGCAGGAAGTTCA
570	chr2	205538136	205538150	-	4.57	AGTGGTTCTTGTTCT
610	chr16	67734701	67734715	+	3.53	GGAAGGTGCAGTTCT
719	chr12	128474148	128474162	+	3.95	GGAAGCGCTTGTACT
1269	chr6	39425992	39426006	+	3	AAAGCGCCTTGTACA
1582	chr8	144860484	144860498	-	2.87	CGTAGACTTTGTTCT
1865	chr3	182917415	182917429	+	5.14	AGTACAGTCTGTTCT
2181	chr13	51499523	51499537	-	4.59	AGAGCATCCTGTACT
2257	chr2	205150462	205150476	-	2.99	AGAAGACCCAGTTCA
2260	chr19	49973396	49973410	-	4.41	AGAGGACTTTGTTCT
2529	chr2	216164253	216164267	-	2.78	AGAACATCTCGTTCT
2625	chr6	21483144	21483158	+	4.68	AGTGCGTGAAGTACA
3192	chr15	27133162	27133176	+	4.48	GATGCGTGTTGTTCT
3206	chr13	22207827	22207841	+	3.06	AGAGGCCTATGTACA
3394	chr1	64151001	64151015	+	4.17	GATACGGGCTGTTCT
3546	chr13	45536728	45536742	-	3.24	AAAGGGTGATGTTCA
3650	chr18	62567400	62567414	-	5.23	GGAGCGTTTTGTTCT
3846	chr9	29202132	29202146	+	3.25	AGTGGCTCCAGTTCA
4879	chr8	16689494	16689508	-	3.28	AAAAGCCCTTGTTCT
5296	chr16	34478110	34478124	-	3.41	GGAAGAGCAAGTACT

Known AR consensus M00962_mapped AR binding regions						
20	chr17	77261264	77261272	-	2.75	TGAGAACTA
28	chr9	126525607	126525615	+	2.93	TGAACACGC
84	chr19	40281758	40281766	-	2.81	GGAGCACGT
108	chr13	106018662	106018670	-	2.99	AGAGTACGC
169	chr8	24982227	24982235	-	2.8	TGAGCACAG
196	chr6	12389302	12389310	-	2.79	TGAGCACAC
354	chr19	2276941	2276949	-	2.77	TGAGCAAAG
390	chr2	47059650	47059658	-	3.5	AGAGCACGT
497	chr17	9062806	9062814	-	2.77	TGAGCATGT
500	chr7	155193972	155193980	+	3.03	AGAGCACGT
524	chr5	112117752	112117760	+	2.73	TGAGCACAG
525	chr19	55035595	55035603	+	2.79	TGAGCAAGC
553	chr4	11476525	11476533	-	2.87	AGTGCACGT
580	chr12	95050260	95050268	+	2.81	CGAATACGA
581	chr1	21544463	21544471	-	3.38	GGAGCACGC
631	chr14	97170776	97170784	-	2.76	AGAGAACGT
636	chr11	44491140	44491148	+	2.77	TCAGCACGG
657	chr3	192285036	192285044	+	2.8	CGAGCAATT
727	chr16	62717785	62717793	+	3.07	CGAGCACTG
781	chr1	100505066	100505074	+	3.26	ACAGCACGT
810	chr1	244461051	244461059	-	3.69	CGAGCACGT
839	chr9	75561571	75561579	+	3.26	CGAGCACTA
856	chr7	82425370	82425378	+	2.72	AGAGCATGC
889	chr8	141628448	141628456	-	2.89	AGAACACGT
901	chr16	66454845	66454853	-	2.73	TGAGAACGC
923	chr5	36642464	36642472	+	2.78	AGAGCACAT
925	chr22	48838699	48838707	-	3.54	TGAGCACGA
945	chr4	82679090	82679098	-	2.81	TGAGCACTT
977	chr19	40511749	40511757	-	2.78	CGAATACGT
991	chr9	124733784	124733792	-	2.86	AGAGTACGG
1127	chr4	62774579	62774587	-	2.81	CCAGCACGT
1141	chr8	14175366	14175374	-	2.98	TGAGCACTA
1163	chr8	144406572	144406580	-	2.87	TGAACAATT
1163	chr8	144406593	144406601	+	2.9	AGAGCACGT
1164	chr8	117018957	117018965	-	3.19	CGAGCCCGA
1168	chr6	28785498	28785506	-	3.09	TCAGCACGG
1200	chr16	10182131	10182139	-	2.97	AGAACACGC
1208	chr13	42464125	42464133	-	3.35	CGTGCACGC
1208	chr13	42464126	42464134	+	2.86	CGTGCACGA
1265	chr8	106884013	106884021	+	2.98	CGACCACGT
1304	chr19	10202577	10202585	+	2.8	CGAGCACGG
1360	chr3	13180425	13180433	-	3.16	AGAGCACGT
1377	chr13	70628813	70628821	+	2.83	TGAGCACTA
1479	chr7	40537006	40537014	+	2.88	AGTGCACGT
1495	chr2	235570935	235570943	+	3.12	AGAGCACGG
1508	chr9	124601458	124601466	-	2.71	AGAGCACAT
1558	chr12	42232805	42232813	+	2.95	CGAGCACTT
1573	chr2	166516749	166516757	+	2.93	CGTACACGC
1582	chr8	144860457	144860465	+	3.13	TGAACATAA
1616	chr12	37866415	37866423	-	3.01	CGAGCACTG
1781	chr10	103201507	103201515	-	2.85	TCAACACGA
1931	chr5	177629575	177629583	+	2.86	TGAGAACGT
1974	chr11	121447736	121447744	+	2.91	TGAGCACAC
1980	chr1	163043802	163043810	+	2.71	CGAGCACTC
1985	chrX	14549046	14549054	-	2.93	AGAGCAAGT
1986	chr10	42057138	42057146	+	3.23	ACAGCACGA
1986	chr10	42057203	42057211	-	2.94	CGAGCAAGT
2005	chr7	20782758	20782766	+	2.99	AGAGAACGC
2024	chr2	183827014	183827022	+	2.77	TGAGCAGGG
2055	chr1	113987427	113987435	+	2.84	CGAGCACTT
2103	chr15	58856026	58856034	-	3.38	AGAGCACGT
2114	chr11	34245255	34245263	+	2.72	CGTGCACGT
2146	chr4	189250938	189250946	+	3	AGAACACGC
2227	chr9	15279983	15279991	-	3.69	AGAGCACGG
2249	chr3	106856155	106856163	-	2.92	AGAGCACAC
2294	chr7	70826946	70826954	-	3.33	AGAGCACGG
2322	chr3	188478234	188478242	-	3.35	AGAGCACGG
2340	chr2	178227098	178227106	-	2.78	TGAGCACTT
2355	chr14	98812348	98812356	+	2.91	TGAATACGA
2374	chr2	8608652	8608660	+	3.49	CGAGCACGT
2407	chr5	24388347	24388355	+	3.67	GGAGCACGT
2677	chr12	11215322	11215330	-	2.75	CGAGCAGGG
2710	chr19	2419689	2419697	+	3.02	TGAGCAAGT
2871	chrX	152713287	152713295	-	3.17	TGAACACGA
2888	chr8	22728718	22728726	-	2.72	TGAGCAGAT
2919	chr21	16388760	16388768	-	2.73	AGAGCACTA
2943	chr18	50646263	50646271	+	2.72	CGAACACAT
2996	chr16	33872354	33872362	-	2.74	AGAGCAAGC
3040	chr14	75941627	75941635	+	2.79	TGAGCATGA
3044	chr16	48244161	48244169	-	3.08	CGAACACGG
3062	chr16	4705967	4705975	+	2.88	AGAGCATAT
3155	chr3	199101914	199101922	-	3.28	AGAGCACGT
3206	chr13	22207777	22207785	+	3.08	TCAGCACGT
3206	chr13	22207928	22207936	-	2.75	GCAGCACGC
3343	chr2	29144973	29144981	+	2.81	TGAGCATAC
3374	chr12	130095361	130095369	+	3.03	AGAGCACGC
3381	chr11	32994273	32994281	+	2.82	CGAGCACAG
3404	chr10	105027274	105027282	-	3.04	TGAACACGG
3461	chr7	7481626	7481634	+	2.78	GCAGCACGG
3461	chr7	7481633	7481641	+	3.17	GGAACACGA
3508	chr2	117824022	117824030	+	2.7	TGAGCATGG
3577	chr10	44381495	44381503	-	2.98	GGAGCACGG
3713	chr4	131254088	131254096	-	2.98	AGAGAACGA
3752	chr19	40935881	40935889	+	2.75	AGAACACGC
3846	chr9	29202170	29202178	-	2.88	CGAACCCGG
3846	chr9	29202273	29202281	+	4.24	CGAGCACGC
3905	chr9	99662698	99662706	+	2.78	TGAGAACGG
4043	chr13	82168880	82168888	-	2.8	AGAGCACAA
4045	chr13	75009974	75009982	+	2.97	AGAGAACGC
4048	chr13	35923977	35923985	-	2.85	AGAGCACAC
4139	chr1	28935815	28935823	+	3.65	TGAGCACGG
4178	chrY	19294887	19294895	-	2.9	AGTGCACGT
4178	chrY	19294922	19294930	-	2.84	TGAGCACAC
4200	chr8	3171382	3171390	+	2.73	AGAGCACTA
4229	chr5	80166736	80166744	+	2.76	TGAGCAAGA
4260	chr21	36937066	36937074	+	2.7	AGAGCACAA
4268	chr2	164955339	164955347	-	3.44	AGAACACGT
4315	chr12	84713105	84713113	-	3.01	AGAGCCCGA
4337	chr10	130922231	130922239	+	3.31	TGAGCACGG
4490	chr9	107047602	107047610	-	3.13	CGAGCAAGC
4525	chr5	159686489	159686497	+	2.7	TGAATACGA
4673	chr1	28138129	28138137	-	3.39	CGAGCACGT
4818	chr6	18042496	18042504	-	3.06	AGTGCACGC
4861	chr9	136303547	136303555	-	2.71	AGAGCAAGA
4919	chr5	87812911	87812919	-	2.86	GCAGCACGC
4945	chr3	31410834	31410842	-	2.91	AGAGTACGT
4960	chr20	43982049	43982057	+	2.71	TGAGCATAT
4969	chr2	200996275	200996283	-	2.78	TGAGCAAGC
5101	chr22	47323896	47323904	-	2.8	AGAGCACGG
5165	chr2	144965070	144965078	+	3.29	CGAGTACGC
5241	chr2	5753783	5753791	-	2.74	TGAGCACAC
5264	chr2	150977936	150977944	+	2.81	AGAGCACTA
5273	chr6	45498612	45498620	-	2.92	CGAGCACAG
5296	chr16	34478113	34478121	-	2.78	AGAGCAAGT
5314	chrX	4681906	4681914	+	2.78	AGAGCAAGT
5348	chr5	167104661	167104669	+	2.89	ACAGCACGT
5510	chr10	28370108	28370116	-	2.87	AGAGCAAGT
5577	chr22	26138480	26138488	-	3.49	CGAGCACGT
5590	chr2	12408770	12408778	+	2.94	TGAGAACGG
5630	chr1	154941801	154941809	+	2.73	TGAGCAATT
5705	chr1	29320539	29320547	+	3.53	TGAACACGA
5726	chr22	29082857	29082865	+	2.79	TCAGTACGA
5780	chr11	65567059	65567067	+	3.4	AGAGCACGT
5793	chr8	69027141	69027149	+	3.02	TCAGCACGG
5919	chr7	48628395	48628403	-	2.71	TGAGCACAG
5982	chr2	41937696	41937704	-	3.73	AGAGCACGT
5988	chr19	41107958	41107966	-	2.72	AGAGCAAGA
5994	chr18	26060151	26060159	-	2.9	AGAGCAAGT
6020	chr12	25563879	25563887	-	2.74	TGAGCAGGT
6036	chr1	198214409	198214417	+	2.71	TGAGCATGC
6064	chr6	43998826	43998834	+	2.74	CGTGCACGT
6151	chr21	37980412	37980420	-	3.56	AGAGCACGT
6160	chr14	71988727	71988735	+	2.72	TGAATACGA
6168	chr1	178065531	178065539	-	3.29	GGAGCACGT
6254	chr11	546295	546303	-	2.79	AGAGCACGG
6269	chr15	84091140	84091148	-	3.49	AGAGCACGT
6385	chr12	129214629	129214637	-	3.69	TGAGCACGA
