# Supplementary material for: Integrated Expression Profiling and ChIP-seq Analyses of the Growth Inhibition Response Program of the Androgen Receptor
Source: PLoS One. 2009 Aug 11;4(8):e6589. doi: 10.1371/journal.pone.0006589 (PMC2720376; doi:10.1371/journal.pone.0006589)
Supplement: Table S5 — Mapping of novel AR motif Gib1 to the AR binding regions of PC3-AR cells (0.08 MB XLS) [file pone.0006589.s005.xls]

Table S5: Mapping of novel AR motif Gib1 to the AR binding regions of PC3-AR cells						
#seq_id	chromosome	start	end	strand	log10(Likelihood_Ratio)	site
2	chr12	48626297	48626308	+	5.364267	AGAGCTCTTCCG
3	chr6	163523007	163523018	+	3.45428	CAATCACTTCCG
4	chr18	10356114	10356125	+	5.180472	CGAGCTCTTCCA
12	chr11	41472768	41472779	+	3.412284	ATGACTCTTCCG
13	chr1	153460767	153460778	+	3.059546	TGATCTCTTCCA
17	chr16	87040479	87040490	+	6.111537	CGAGCTCTTCCG
20	chr17	77261351	77261362	-	4.520429	CGGGGTCTTCCG
21	chr17	8138323	8138334	-	3.009513	CGGAGTCTTCTG
23	chr22	44084094	44084105	+	4.420431	GGAGCGCTTCCG
28	chr9	126525551	126525562	+	3.121382	TGAGCTCTTCTA
29	chr10	52372822	52372833	+	3.250841	CCATCTCTTCCT
31	chr16	5371140	5371151	-	4.202338	CTAGCTCTTCTG
32	chr18	31074984	31074995	-	3.008762	CGCAGTGTTCCG
34	chr7	762954	762965	-	3.651807	CGAGCTCTGCGG
34	chr7	762958	762969	+	2.721132	AGAGCTCGTCGG
41	chr10	117777845	117777856	+	4.277167	CCAGTTCTTCCG
42	chr1	7649439	7649450	-	3.976015	CGGGCTCTTCCT
43	chrX	7398317	7398328	-	3.461546	TGTTCTCTTCCG
45	chr1	171250126	171250137	-	3.877752	TGAGCTCTTCTG
47	chr6	25365977	25365988	+	4.125241	CTAGCTCTTCCT
50	chr4	109249400	109249411	+	5.592977	CGAGCTCTTCCT
53	chr3	38567998	38568009	-	3.601068	GACGCTCTTCCG
54	chr2	119692038	119692049	+	3.010684	CGAGCTGTGCAG
55	chr3	113491339	113491350	-	3.857621	CGAGATCTTCAG
58	chr12	108827567	108827578	-	5.389526	CAAGCTCTTCCG
59	chr2	36931701	36931712	-	3.833894	CCTACTCTTCCG
65	chrX	136272746	136272757	+	4.923976	CGGGCTCTTCTG
68	chr1	50659250	50659261	+	3.200097	CCAGCTGCTCCG
68	chr1	50659275	50659286	+	4.021171	CGGGCGCTCCCG
68	chr1	50659323	50659334	-	5.674437	CGAGGTCTTCGG
71	chr4	20043416	20043427	-	3.725575	AGAGCTCTTCAG
73	chr5	78893847	78893858	-	4.005269	CTAGCTCTTCTG
76	chr1	19699825	19699836	-	3.298866	GGAGCTCTTCAG
77	chr17	24912979	24912990	+	3.583673	AGAGCGCTTCCT
82	chr10	124910050	124910061	+	3.888118	CGAGCGTTTCCA
84	chr19	40281842	40281853	-	3.316223	TGAGGGCTTCCG
85	chr9	4483483	4483494	-	4.346991	AGAGCTCTTGCG
88	chr6	118588156	118588167	+	5.740113	CGAGCTCTTCCA
89	chrX	103103194	103103205	+	5.727631	CGAACTCTGCCG
91	chr22	45835564	45835575	-	4.651865	CGAGCGGTTCCG
93	chr6	82123650	82123661	+	3.970647	CAAGCTCTTCCA
96	chr1	154862299	154862310	-	3.747258	CCCGCTCTTCCG
97	chr4	54658985	54658996	+	3.940266	GGAGCTCTTCCT
100	chr5	10125772	10125783	-	3.881877	CGAGATCCTCCG
105	chr3	81173989	81174000	-	4.172438	TGAGCTCTTCCT
108	chr13	106018555	106018566	+	2.996457	CGATTTTTGCCG
108	chr13	106018575	106018586	+	5.925293	CGAGCGCTTCGG
111	chr10	16781459	16781470	-	5.947597	CGAGCTCTGCCG
112	chr10	2576544	2576555	+	5.530968	CCAGCTCTTCCG
117	chr12	16728967	16728978	+	3.813079	CCAGCTCTTCAG
122	chr8	10964283	10964294	+	3.306011	CCAGCTCTCCCG
126	chr19	45028277	45028288	-	4.141614	CCAGCTTTTCCG
127	chr12	103178800	103178811	-	4.809348	CCATCTCTTCCG
130	chr11	13935948	13935959	-	4.344847	TGAGCTCCTCCG
135	chr18	65092728	65092739	+	3.663486	AGAGCTCTTCAG
137	chr9	74735627	74735638	+	5.797118	CGATCTCTTTCG
140	chr3	188998068	188998079	+	4.485802	CGAGCCCTTCTG
142	chr2	198026907	198026918	+	5.072421	TGGGCTCTTCCG
142	chr2	198026917	198026928	+	3.285512	CGGTCTCCTCCC
143	chr18	38071067	38071078	-	5.9991	CGAGCTCTTCCT
145	chr15	57926254	57926265	+	2.886505	GGAGCCCTTCTG
148	chr10	14681138	14681149	-	4.769784	CTGGCTCTTCCG
151	chr8	9801130	9801141	-	3.088536	CGAGCTCTCCCA
152	chr2	161971142	161971153	-	4.574522	CGTGCTCTTCGG
153	chr9	25704609	25704620	+	5.584202	CTAGGTCTTCCG
154	chr7	52447527	52447538	+	5.942222	CGAGCTCTTCTG
156	chr5	176817303	176817314	+	4.869365	AGAGCTCTTCCG
166	chr4	9331112	9331123	+	4.62321	CGAGCTCTGCTG
169	chr8	24982240	24982251	-	3.720423	TGAGCTCTTCCA
170	chr22	44225553	44225564	-	3.817244	CGAGGTCTTCCC
171	chr3	162253760	162253771	-	2.764845	CAAGCTTTTCTG
172	chr1	18803012	18803023	-	4.496418	CGAGCTCTTCAT
175	chr8	104482975	104482986	-	3.167869	AGAGCTCGTCTT
175	chr8	104482979	104482990	+	5.861007	CGAGCTCTTACG
178	chr11	127860068	127860079	+	5.575567	GGAGCTCTTCCG
182	chr4	177481318	177481329	-	3.394185	AAGACTCTTCCG
188	chr4	131606456	131606467	-	4.674023	CGAGCTCTTCAA
196	chr6	12389291	12389302	-	5.70572	CGAGCTCTTCCT
198	chr3	109048095	109048106	-	4.207233	GGGGCTTTTCCG
199	chr4	42429467	42429478	+	6.129878	CCAGCTCTTCCG
202	chr3	115312061	115312072	-	4.908265	CGGGCTTTTCCG
203	chr21	41513194	41513205	-	3.601317	CTATCTCTTCCT
206	chr2	100304847	100304858	-	5.863624	CGAGCTCTTTCG
209	chr7	19968897	19968908	-	3.348342	AGAGCTCTTCTT
211	chr10	95266975	95266986	-	4.374649	AGAGCTCTTCGG
213	chr3	139561829	139561840	+	4.173125	CCGGGCCTTCCG
213	chr3	139561894	139561905	-	2.865596	CACGGTGTTCCG
216	chr12	114948362	114948373	-	2.869233	ACGAGTCTTCCG
217	chr22	22868814	22868825	-	3.817832	CCAGCTCTTCCT
218	chr9	137152695	137152706	-	3.868602	CGAGCCCTTCCT
219	chr7	99402936	99402947	-	3.794344	CGAGCTCTGCTG
224	chr2	150152664	150152675	+	4.314844	GGAGGGCTTCCG
229	chr16	88668963	88668974	-	5.029871	CCAGCTCTTCCG
239	chr7	70819510	70819521	-	3.578893	CTATCTTTTCCG
241	chr13	100282327	100282338	-	2.744478	ACGGGTCTTCCT
244	chr11	116459158	116459169	-	2.967831	CTGCCTCTTCCG
246	chr2	159851634	159851645	+	5.998952	CGCGCTCTTCCG
247	chr16	62763423	62763434	+	2.714903	CTGGGTCTTCTG
249	chr4	8011978	8011989	-	3.231909	AAAGCCCTTCCG
251	chr6	170251502	170251513	-	3.106865	GGAGCTCGGCCG
251	chr6	170251542	170251553	+	4.10553	CGAGCTCTGCCC
251	chr6	170251579	170251590	-	3.124298	AGAGCTCGGCCG
251	chr6	170251583	170251594	+	3.780876	CGAGCTCTTTCC
251	chr6	170251619	170251630	+	4.10553	CGAGCTCTGCCC
251	chr6	170251696	170251707	+	4.10553	CGAGCTCTGCCC
256	chr8	27196302	27196313	-	3.002292	CGATTTCTTCAG
259	chr1	193389470	193389481	-	3.008498	CCAGCTATTCCC
260	chrX	118061466	118061477	-	3.643779	CGAGCCCTTCCA
261	chrX	146454282	146454293	+	2.85044	ACAGCTCTGCCC
266	chr13	98766713	98766724	-	3.677953	TTGGCTCTTCCG
267	chr12	52684991	52685002	-	2.891343	CCAGCGCTCCCG
267	chr12	52685030	52685041	+	2.737118	GCGGCGTTTCCG
270	chr14	92504968	92504979	-	4.272707	CGAGCTCATCCT
272	chr12	6353830	6353841	-	2.713484	CAAGCTCGTCTT
278	chr17	11175709	11175720	+	2.962094	CGAGCTTTCCCT
281	chr7	100792485	100792496	-	2.939616	GCGAGTCTTCCG
282	chr6	138396971	138396982	-	5.914316	CGATGTCTTCCG
285	chr3	123889157	123889168	+	2.865377	GCAGCTCTTCTG
288	chr20	40330478	40330489	-	5.765405	CGAGCTGTTCCG
293	chr12	2330040	2330051	-	3.447067	CGGGCTCTTCAG
295	chr19	3036356	3036367	-	3.655237	GGGGGTCTTCCG
299	chr9	33563222	33563233	+	5.501341	CGAGCTCTTCCC
300	chr8	132098966	132098977	-	2.727162	CTAGCTTTTCCC
305	chr5	61585631	61585642	-	4.419891	GAGGCTCTTCCG
307	chr12	87851423	87851434	-	3.144687	AGAGCCCTTCCC
308	chrX	124767536	124767547	-	4.342362	TGAGCTCTTCCT
309	chr10	49817029	49817040	+	4.374596	CGAGTTCTTCTG
310	chr5	18186095	18186106	-	3.208225	CAAGCTGTTCTG
325	chr3	2848237	2848248	+	4.087211	AGAGCTCTTCCC
327	chr3	160962742	160962753	-	3.354086	AGGGGCCTTCCG
341	chr5	19647462	19647473	-	3.039497	CAGGCTCTTCTC
342	chr5	44263676	44263687	-	3.423505	CCGACTCTTCCC
344	chr2	152110407	152110418	-	3.508258	CTGGCTCTTCCT
353	chr1	53514891	53514902	-	2.843547	CTATCCGATCCG
353	chr1	53514957	53514968	+	3.9252	CGGCCTCGTCCG
355	chr7	157804023	157804034	+	3.893654	CGGCCTCTTCCG
358	chr13	29374712	29374723	-	3.231388	CGATGTCAGCCG
358	chr13	29374774	29374785	-	3.313332	CGAGCTCTCCTT
358	chr13	29374778	29374789	+	3.415217	AGAGCTCGTCTG
363	chr16	63504153	63504164	-	3.467411	AGATCTCTTCCT
368	chr18	10916959	10916970	+	4.014901	CAAGCTCTTCCT
370	chr2	59051412	59051423	-	5.092984	CGAGCGGTTCCT
371	chr8	37652373	37652384	-	4.294972	CGAGGCCTTCCG
374	chr16	7178773	7178784	-	4.145081	CCAGCTCTTGCG
380	chrY	15203511	15203522	+	5.54762	CTGGCTCTTCCG
382	chr21	39782561	39782572	-	4.436028	CGAGCTCTTCAG
383	chr11	9734072	9734083	-	5.259473	CGAGGACTTCCG
384	chr7	47199260	47199271	-	4.022691	CGAGCTCCTCCT
386	chr9	30442833	30442844	-	4.09028	CGAGCTCTTTTG
395	chr6	15485034	15485045	-	4.025887	GGAGCTCTTCCC
397	chr8	92407005	92407016	-	5.285986	CGAGCTCTTCTC
399	chr4	190291549	190291560	-	3.683726	CCATCTCTTCCC
400	chr20	21963568	21963579	-	3.979345	CAAGCTCTTCTG
406	chr7	156426047	156426058	-	3.399712	AAAGCTCTGCCG
407	chr3	33236105	33236116	+	3.991404	CGGACTCTGTCG
409	chr2	20297202	20297213	-	2.815349	TTAGCTCTTCCA
411	chr11	112595080	112595091	-	3.078208	CTATCTCTTCTG
414	chr1	3259523	3259534	-	4.970585	CGAGCTCTTCGG
415	chr12	82833960	82833971	+	3.001518	CGAGCCATTCAG
417	chr15	98792112	98792123	+	3.051196	CGTGCTGTTCCC
418	chr2	177032329	177032340	-	3.542581	GGAGCTCTTCAG
426	chr11	124791637	124791648	-	2.935072	CAAACTCTTCTG
426	chr11	124791714	124791725	+	2.967298	CGAGCACTGCTG
429	chr13	47272990	47273001	-	3.869778	CGGGGTCTTCTG
432	chrX	118635614	118635625	-	2.900874	CGAGGTCTTTTG
434	chr5	126395103	126395114	-	7.442631	CGAGCTCGTCCG
438	chr15	73036461	73036472	+	3.982278	CGAGCCCTTCCC
439	chr5	164512565	164512576	-	3.658005	GCAGCTCTTCCT
442	chr15	30941722	30941733	-	2.976083	GCGAGTCTTCCG
453	chr2	15087142	15087153	-	3.975129	CGTGTTCTTCCG
455	chr3	24234380	24234391	-	3.323869	CAATCTCTTCCT
456	chr9	99935822	99935833	-	4.387244	CTCGCTCTTCCG
462	chr13	107943124	107943135	-	4.652401	CTAGCTTTTCCG
467	chr15	86984470	86984481	-	3.347884	CGAGCTCGCCTG
470	chr2	165581795	165581806	-	4.725571	CGGGCTCTTCTG
477	chr3	198656620	198656631	-	4.545251	AGAACTCTTCCG
478	chr15	79437619	79437630	+	3.799014	CCAGCTCTCCCG
481	chr16	58660421	58660432	-	6.224096	CGAGCTATTCCG
481	chr16	58660425	58660436	+	3.087557	ATAGCTCGTCTG
487	chr16	202307	202318	-	3.371261	CGAGCTCCTCTG
490	chr3	161411786	161411797	+	4.31317	CGAGATCTTCTG
493	chr5	141672656	141672667	+	3.413987	CCAGCTCTTCCA
493	chr5	141672666	141672677	+	5.371679	CAAGCTCTTCCG
495	chr19	2054366	2054377	-	3.694361	GGAGCTCTTCGG
497	chr17	9062795	9062806	-	4.4032	TCAGCTCTTCCG
500	chr7	155193968	155193979	-	3.629238	CGTGCTCTTCCC
510	chr5	54029911	54029922	-	4.099551	CCAGCTCTTCCC
518	chr16	68862985	68862996	-	3.275167	CGAGCTATTCCT
519	chr3	139255564	139255575	-	3.908072	CCAGCTCTTCCC
522	chr8	67031503	67031514	-	4.793287	AGAGCTCTGCCG
526	chr18	30049582	30049593	-	5.232228	CGAGGTCCTCCG
536	chr5	132636289	132636300	+	3.63667	ATAACTCTTCCG
540	chr18	59123013	59123024	+	5.116801	CGGGCACTTCCG
544	chr22	45551434	45551445	+	3.940138	CGAGTTCTTCCC
544	chr22	45551456	45551467	-	3.341213	CAAGGTCTTCCT
546	chr8	5153018	5153029	-	5.861142	CGAGCTCTTCCC
552	chr13	32759717	32759728	-	3.000218	CGAGCAGTTCCT
553	chr4	11476549	11476560	-	3.68644	TGGGATCTTCCG
554	chr3	188850009	188850020	+	5.525968	CCAGCTCTTCCG
559	chr2	125056224	125056235	-	5.088716	CGAGGCCTTCCG
560	chr13	108451778	108451789	-	3.447967	CTACCTCTGCCG
564	chr3	136729686	136729697	-	2.973069	GGAGCTCTGCTG
566	chr18	54013935	54013946	-	3.535799	AGAGCTCGTCTG
566	chr18	54013939	54013950	+	5.387534	CGAGCTCTTCCT
570	chr2	205538188	205538199	-	4.372029	TGGGCTCTGCCG
581	chr1	21544592	21544603	-	4.314001	CGAGCTCGCCCG
586	chrX	136338605	136338616	+	3.677628	CGGGCTTTTCCT
587	chrX	39860234	39860245	+	3.012666	ACAGCTCTTCTG
587	chrX	39860249	39860260	-	3.743218	AGAGCTCTTCTG
589	chr3	194441724	194441735	-	5.809908	CGGGCGCTGCCG
589	chr3	194441746	194441757	+	3.651408	CCAGCGCGTCGG
592	chr1	109867047	109867058	-	3.087562	AGATCTCTTCCC
598	chr3	95870597	95870608	-	2.957623	CGATGCCTTCCC
600	chr11	107711458	107711469	-	3.307883	AGAGCTCGTCAG
602	chr2	24015245	24015256	-	5.480786	AGAGCTCTTCCG
603	chr9	135231451	135231462	-	5.091398	TGAGCTCTTCCG
608	chr1	110428426	110428437	-	3.114165	CTAGCTATTTCG
618	chr12	29346490	29346501	-	3.307681	CGAGCTCTTTGG
621	chr13	51219579	51219590	+	5.043241	GGATCTCTTCCG
626	chr11	1931869	1931880	+	3.63563	CGAGCCCTTGCG
632	chr10	52193754	52193765	-	3.027688	CTAACTCTTCCT
636	chr11	44491077	44491088	+	5.457509	CGAGCTCCTCCG
638	chr8	145177449	145177460	+	6.135731	CGAGCTCTTCCG
642	chr3	188184363	188184374	-	3.142956	AGAGCTTTTCGG
644	chr1	19286719	19286730	-	4.777995	CGAGCTCATCCG
646	chr1	45932749	45932760	-	4.433755	CGAGGTTTTCCG
651	chr2	227183374	227183385	-	3.625731	CGAGTTCTTCTG
658	chr3	43439326	43439337	-	3.038124	CGTTGTCTTCCT
660	chr17	40540144	40540155	-	4.009725	CGATGTCTTCTG
663	chr17	4020643	4020654	+	5.505906	CGAGCGGTTCCG
675	chr5	1987154	1987165	+	5.281835	CAAGCTCTTCCG
682	chr4	79197621	79197632	-	2.83356	CGGGGTCCGCTC
685	chr11	103877888	103877899	-	3.144366	CAGGCTCTTCAG
689	chr3	15863110	15863121	-	4.653687	GGAGCTCTTTCG
701	chr3	15469488	15469499	-	5.094041	CGATCTCTTCTG
705	chr6	113214503	113214514	-	3.845831	CAAGCTCTTCCA
707	chr14	50367722	50367733	+	3.173417	CGGGCGGCGCCG
707	chr14	50367750	50367761	+	2.877314	CGCGCCCTCCCG
713	chr12	103945312	103945323	+	4.909728	CCATCTCTTCCG
714	chr15	75890395	75890406	+	5.71873	CGATCTGTTCCG
716	chr7	157098792	157098803	+	5.180236	CGGTCTCTTCCG
717	chr6	4134589	4134600	-	2.803395	CGTGGTCTGCCT
719	chr12	128474147	128474158	-	3.77057	CAAGCGCTTCCC
719	chr12	128474169	128474180	-	3.471797	CTAGCTCTTCTA
727	chr16	62717785	62717796	+	3.814469	CGAGCACTGCTG
731	chr5	107036836	107036847	-	3.336273	AGGGCTCGTCTG
731	chr5	107036840	107036851	+	4.399144	CGAGCCCTTCAG
732	chr5	64022096	64022107	-	5.404393	TCGGCTCTTCCG
732	chr5	64022101	64022112	-	2.78633	CGGACTCGGCTC
732	chr5	64022147	64022158	-	3.01573	GGATCGCACCCG
733	chr4	107408514	107408525	-	4.198655	CGAAGTCTTCCA
734	chr20	1921562	1921573	-	4.398243	CAAGCTCTTTCG
737	chr13	86667694	86667705	-	4.087116	CGACCTCTTCAG
747	chr12	109372497	109372508	+	5.297587	GGAGCGCTTCCG
748	chr7	39925942	39925953	-	3.946113	GGAGCTCGTCTG
752	chr5	58370834	58370845	-	2.713383	CGCTCGCGTCGC
752	chr5	58370904	58370915	+	2.781423	CCGGCTCTAGCG
753	chr17	65772932	65772943	+	4.322698	CGATGTGTGCCG
753	chr17	65772977	65772988	+	3.322926	CGAGATGTTCCT
758	chr12	108960666	108960677	-	4.577414	CGGGCTCTTCCT
762	chr9	132778613	132778624	-	3.211326	CGGGCAGTTCCG
767	chr6	4439185	4439196	+	4.86558	AGGGCTCTTCCG
768	chr4	177882755	177882766	-	3.642149	CTAGCTCTTCAG
772	chr10	60507959	60507970	+	2.759117	CGAGAACTTCCT
773	chr1	159034905	159034916	-	3.571453	AGAGCTCTTCCC
775	chr8	114495275	114495286	-	4.23522	CGAACACTTTCG
781	chr1	100505062	100505073	-	4.274028	CGTGCTGTTCGG
792	chr14	94041216	94041227	-	3.431709	CGAGGTGTTTCG
794	chrX	123424667	123424678	+	5.11282	TGATCTCTTCCG
797	chr1	242429094	242429105	-	3.353345	CGAGCTGGGCCG
798	chr8	71017142	71017153	-	4.281746	GGAGCTCTTCCC
806	chr2	237567432	237567443	-	4.836798	CGGGCTCATCCG
809	chr11	60834323	60834334	-	4.166487	TGAGCTCTTTCG
810	chr1	244461048	244461059	-	3.379045	CGAGCACGTCCA
813	chr18	5932456	5932467	-	3.889672	CGATGTCATCCG
814	chr6	104885128	104885139	-	3.540335	AGATCTCTTCCT
817	chr5	113602685	113602696	-	3.263039	CTAACTCTTCCC
829	chr3	1983759	1983770	-	3.483421	CGAGATCTTCCA
830	chr2	69897455	69897466	+	2.836644	CGAGTTCTTTAG
833	chr15	58083920	58083931	-	4.383558	CGAGCTCGGCTG
833	chr15	58083924	58083935	+	5.965408	CGAGCTCGGCCG
836	chr8	30186741	30186752	+	3.398331	GCGGCTCTTCTG
838	chrX	116363966	116363977	-	3.935231	CGTGCTCTTCCT
844	chr19	18408194	18408205	-	3.171201	GGAGCGCTTCTG
845	chr17	62481088	62481099	-	3.181707	TGAGCTCTGCGG
849	chr12	65538976	65538987	+	5.797181	AGAGCTCTTCCG
851	chr11	131034449	131034460	+	2.705323	CGGGGTCCTCCT
852	chr10	32413680	32413691	-	3.446419	CCGTCTCTTCCA
853	chr1	242515101	242515112	-	4.415325	CGAGCCCTGCCG
856	chr7	82425465	82425476	+	4.198907	TGAGCTCTTCTG
857	chr1	59074231	59074242	-	3.688145	TGAGCTCTTCCC
864	chr10	67918507	67918518	-	2.71197	TGACCTCTTCCC
865	chr10	11533475	11533486	+	3.137446	TGAGGTCTTCCC
865	chr10	11533494	11533505	+	2.85947	CGATATCTGCCT
866	chr1	233214081	233214092	-	4.866546	CGAGGTGTTCCG
869	chr5	102837164	102837175	-	3.844978	CGATCTCTTTCT
873	chr9	1955125	1955136	+	2.936262	AGAAGTGTTCCG
873	chr9	1955135	1955146	+	3.564336	CGCTCTCTTCGG
878	chr19	10161943	10161954	-	3.457257	CCAGCTCTTCCC
881	chr11	69161853	69161864	-	3.767787	CGTGCGTTTCCG
882	chr1	179182424	179182435	+	5.226668	CGGGCTCTGCCG
883	chr1	38121952	38121963	-	4.922107	CGAGCTCTTCCA
884	chr5	137239111	137239122	-	3.855045	AGAGCTCTTCCA
892	chr5	163041897	163041908	-	4.178032	CTAGCTCTTCTG
895	chr16	13495252	13495263	-	3.887153	TGAGCTCTTCTG
898	chr11	16129459	16129470	+	3.601522	TCAGCTTTTCCG
898	chr11	16129469	16129480	+	2.74385	CGATCGCTCTTG
899	chr11	68281648	68281659	-	5.193044	CGAGCTCTTCTG
914	chr16	88289633	88289644	+	4.222797	CCAGGTCTTCCG
915	chr15	96298012	96298023	+	4.514774	CGAGCTTTTCCC
917	chrX	106612475	106612486	+	2.841209	GGGGCTCTTCAG
923	chr5	36642503	36642514	+	3.484829	CGCGCGCTGCGG
924	chr4	185554417	185554428	-	5.202628	CGGGCTCTGCCG
932	chr1	182345167	182345178	-	3.611268	CCAGCCCCTCCG
937	chr17	7281334	7281345	-	3.924708	CGAGCTCGTCTA
937	chr17	7281338	7281349	+	4.742062	CGAGCTCGGCCG
938	chr11	109433512	109433523	+	3.903126	CAAGCTCTTCCA
939	chr1	223991643	223991654	-	3.420264	CGAGGGCTGCCG
941	chr6	164721250	164721261	-	5.514164	TGAGCTCTTCCG
942	chr6	84800169	84800180	-	4.230175	CGCGCGCTCCCG
942	chr6	84800175	84800186	+	2.852808	CGCGCGTCTCCG
942	chr6	84800178	84800189	+	3.143894	GCGTCTCCGCCG
942	chr6	84800185	84800196	-	3.202966	CGAGGTGCGGCG
950	chr17	21041409	21041420	+	2.993198	AGGGCTCTTCTG
953	chr11	2067068	2067079	-	4.618596	CGAGCGCTTCTG
954	chr10	130312125	130312136	-	5.944243	CGGGCTCTTCCG
954	chr10	130312139	130312150	-	3.093348	CCAGCGCCGCCG
957	chr20	56298374	56298385	+	3.446634	CGAGCTATTCTC
959	chrX	136456015	136456026	-	4.12819	GGAGGCCTTCCG
963	chr5	163583539	163583550	-	4.776809	CGATCTCTTCCC
967	chr17	63257636	63257647	-	4.065151	CAAGATCTTCCG
969	chr15	99054346	99054357	+	3.941349	TCAGCTCTTCCG
971	chr5	127357464	127357475	-	5.511502	CGAGCCCTTTCG
975	chr20	38048762	38048773	-	2.712027	AGCGCCCTTTCG
983	chr10	16576170	16576181	-	3.695396	CGAACTCTTCAG
984	chr1	218617662	218617673	+	2.71405	CTATGTCTTCCT
985	chr1	155756735	155756746	-	4.247282	AGAGCTCATCCG
985	chr1	155756739	155756750	+	3.315972	TGAGCTCTTGCG
987	chr11	69510291	69510302	+	3.533011	CGAGGTTTTCGG
991	chr9	124733711	124733722	-	2.964623	CCGAGCCTTCCG
991	chr9	124733775	124733786	-	2.779418	CGGTGCCCTCCG
992	chr7	76206571	76206582	-	3.452973	CGTGCTCTTCTG
993	chr7	39113484	39113495	+	2.735372	TGAGCTCTTCAT
996	chr3	134099790	134099801	-	4.537378	CGATCTCTTCCT
998	chr2	23673084	23673095	-	3.311564	CGGAGTCTTCCT
1000	chr14	98897786	98897797	-	3.335911	CTAGCTGGTCCG
1003	chr1	203661219	203661230	-	3.878058	CGAGCTCTGCGG
1004	chr7	6932483	6932494	-	4.889805	GGGGCTCTTCCG
1007	chr6	10490803	10490814	+	3.678202	GGGGCTTTTCCG
1015	chr15	35176770	35176781	-	6.89386	CGAGCTCTTCCG
1016	chr14	52687627	52687638	+	6.138061	CGGGCTCTGCCG
1021	chr1	3300736	3300747	-	4.084336	CGAGCGCCTCCG
1025	chr10	86310662	86310673	-	4.91298	AGAGGTCTTCCG
1034	chr20	13807355	13807366	+	4.083454	CCAGCTCTTCCA
1036	chr12	100859348	100859359	-	4.041195	CAAGCTCTTCCC
1044	chr7	535801	535812	-	3.664189	CGAGATCTTTCG
1045	chr4	130898097	130898108	-	3.462079	CGAGCACTTCCA
1047	chr1	1744111	1744122	+	2.702153	CAAGCTCTTTCC
1051	chr4	165129865	165129876	-	4.409571	CGATCTCATGCG
1057	chr2	16493230	16493241	+	3.139861	GGGGCTCTTCTG
1059	chr19	57800126	57800137	-	3.615635	CCAGGTTTTCCG
1062	chr14	62760933	62760944	-	3.095577	TGGGCTGTGCCG
1068	chr4	112280709	112280720	+	3.929061	CAAACTGTTCCG
1069	chr20	1047444	1047455	-	3.668127	CCGGCGCTGCCG
1069	chr20	1047471	1047482	-	4.053075	CGAGCGCGTCCT
1069	chr20	1047475	1047486	+	3.38838	CGCGCTCGTCTG
1072	chr10	13294010	13294021	-	4.274042	CGATCTCTTCCT
1076	chr4	6359551	6359562	-	3.471435	CGAGTTCTTCCC
1086	chr21	39490471	39490482	+	5.068833	CGATCTCTTCCT
1092	chrX	38308048	38308059	+	3.92997	AGATCTCTTCGG
1093	chrX	11238687	11238698	+	4.602579	CAGGCTCTTCCG
1099	chr5	14226795	14226806	-	3.581621	AGAGCTCTTCGA
1103	chr3	133201735	133201746	-	2.734525	CAGGGTCTTCCT
1105	chr3	32252356	32252367	-	3.181007	CTATCTCTTCTG
1106	chr21	34887702	34887713	-	3.376618	AGAGCTCTTCAG
1106	chr21	34887775	34887786	-	2.992299	ACAGGTGTTCCG
1107	chr20	14621318	14621329	-	2.884858	CTAGCTCTGCAG
1109	chr2	162117712	162117723	-	2.736278	CAACCTCTTCCC
1111	chr17	76663802	76663813	-	3.227394	CGATCGCTTCAC
1113	chr12	101876413	101876424	-	5.446309	CGAGCGCTGTCG
1113	chr12	101876433	101876444	+	2.77494	CGAACTGATGCG
1114	chr11	113592077	113592088	+	3.414035	CGAGCTCTCCTA
1119	chr1	199309251	199309262	-	2.990867	GGGGCTCTTCCA
1121	chr6	15261688	15261699	-	3.661269	CGAGGTCCTCCT
1122	chr9	135559730	135559741	-	3.155965	CGAGCCCTGCCG
1125	chr5	148607585	148607596	-	3.043338	GGAGCTCGACCG
1127	chr4	62774576	62774587	-	4.627945	CCAGCACGTCCG
1129	chr3	179218680	179218691	+	3.569523	CTGGCTCTTCCC
1131	chr3	23759919	23759930	-	5.208897	CGAGCTCTCCCG
1133	chr20	20633380	20633391	-	3.402208	CTATCTCTTCCC
1136	chr15	98559862	98559873	-	3.635385	TGAGGTCTGCCG
1141	chr8	14175367	14175378	+	3.719809	AGTGCTCATCCG
1162	chrX	149443500	149443511	-	3.135388	CGAGCTCTGTAG
1163	chr8	144406621	144406632	-	3.91289	GCAACTCTTCCG
1168	chr6	28785459	28785470	+	3.38795	AGTTCTCTTCCG
1168	chr6	28785494	28785505	+	2.890815	CGAACCGTGCTG
1169	chr5	148667216	148667227	-	3.895763	CGGGCTCTTCCC
1174	chr22	33426656	33426667	+	3.226112	ACGGCGCTTCCC
1176	chr2	67793261	67793272	-	3.118265	TCGGATCTTCCG
1177	chr18	42857787	42857798	-	3.307517	CGAGATCTTCTG
1178	chr17	73821579	73821590	-	5.400569	CGAGGTCGTCCG
1190	chr14	65791855	65791866	+	4.145913	AGAGCTCTCCCG
1191	chr8	28381892	28381903	+	4.980865	CGATCTCTTCTG
1194	chr5	141192865	141192876	-	2.927805	CAAACTCTTCTG
1197	chr18	70053183	70053194	-	2.799965	CAAACTCTTCCT
1198	chr18	30900742	30900753	-	4.523846	CCAGCTTTTCCG
1199	chr17	56830989	56831000	+	5.632332	CGTGCGCTTCCG
1206	chr1	97204560	97204571	-	3.437075	GGAACTCTTCCT
1207	chr1	87566545	87566556	+	4.193715	CGGGCCCTTCCC
1207	chr1	87566571	87566582	+	4.764502	CCAGCTCTGCCG
1209	chr8	25955972	25955983	-	4.166223	CGGGGTCTTTCG
1212	chr1	230493647	230493658	+	3.467538	AGAGCTTGTCCG
1215	chr8	20719927	20719938	-	3.311341	CCGGGTCTTCCT
1221	chr22	41122206	41122217	+	5.151828	AGAGCTCTTCCG
1224	chr17	32645142	32645153	-	3.27392	CGACCTCTTCTG
1226	chr12	18963598	18963609	-	3.440369	CTGGCTCTTCCC
1230	chr8	140881112	140881123	-	5.108811	GGAGCTCTTCCG
1231	chr6	160930139	160930150	-	5.820804	CGAGATCTTCCG
1237	chr6	146377758	146377769	-	4.412229	CGATCCCTTCTG
1243	chr16	84176106	84176117	-	4.009387	CGAGGTCTTCGG
1247	chr14	51605349	51605360	-	5.682419	CGAGCTCTTCCC
1247	chr14	51605353	51605364	+	3.702318	AGAGCTCGTCTG
1248	chr12	69419526	69419537	-	3.337905	AGATCTCGTCTG
1252	chr10	126375264	126375275	-	3.597012	CGAGCTCTCCCC
1252	chr10	126375274	126375285	-	3.944147	CCAGCCCTTCCG
1253	chr10	83057019	83057030	-	5.253375	CGATCTCTTCTG
1253	chr10	83057029	83057040	-	4.247492	ACAGCCCTTCCG
1260	chr10	107445430	107445441	+	3.129099	CTTGCTCTTTCG
1261	chrX	150558755	150558766	-	5.541967	AGAGCTCTTCCG
1265	chr8	106884009	106884020	-	5.661168	CGTGGTCGTCCG
1271	chr4	129862239	129862250	-	4.132379	GAAGCCCTTCCG
1272	chr3	179032254	179032265	+	3.874035	CCTGCGCTGCCG
1273	chr3	112847353	112847364	-	4.395027	CGAGGTCTTCCT
1276	chr2	238204669	238204680	-	3.924058	CTAGCTCTTCCC
1277	chr17	67437556	67437567	-	2.973143	CGAACTCTTTGG
1289	chr4	162399528	162399539	-	4.366549	CTAGCTCTTCCT
1303	chr19	34818079	34818090	-	3.725622	GGAGCTCCTCCG
1304	chr19	10202611	10202622	-	5.014051	CGAGCGCTTTCG
1308	chr15	58069817	58069828	-	3.583346	GCGAGTCTTCCG
1310	chr14	65369634	65369645	-	4.856116	CGAGCTCTTCTG
1311	chr10	55093754	55093765	-	4.614609	GGAGCTCTTCCT
1312	chr1	109036992	109037003	-	2.941906	AGATCTCGTCCA
1313	chr8	230157	230168	-	3.028917	CGAGCCTTTCTG
1321	chr7	18362909	18362920	+	2.707227	AGATCGCATCGG
1321	chr7	18362918	18362929	-	4.842704	CGGATTCTTCCG
1324	chr4	185550662	185550673	-	3.823296	AGAGCTCTTCTG
1326	chr3	189637734	189637745	+	3.279125	CTAGAGCTTCCG
1330	chr20	41647922	41647933	-	3.709595	CGATCCCTTCCC
1330	chr20	41647932	41647943	-	3.341856	AGAGCGCTCCCG
1337	chr11	31826500	31826511	-	3.932352	CGAGCTCTCCCA
1346	chr12	130663095	130663106	+	5.961547	CGAGGTCTTCCG
1350	chr8	76904180	76904191	-	3.838199	CAAGCTCTTCAG
1363	chr21	31854286	31854297	-	3.253876	AGAGCTCTTCAG
1370	chr2	21709467	21709478	-	4.115121	CGATCTCTTCCA
1371	chr2	18177463	18177474	+	3.717906	TGAGCTCTTCCA
1380	chr4	76064023	76064034	-	3.213118	ACGGCTCTTCAG
1381	chr17	35520580	35520591	-	3.199647	TGATCTCTTCTG
1386	chr18	34809378	34809389	+	4.380726	CGAGGTGTTCTG
1394	chr6	93205640	93205651	-	3.173498	CAAACTCTTCCC
1406	chr19	63541901	63541912	-	3.744293	TGGGGTCTTCCG
1418	chr11	46216045	46216056	+	4.806782	CGAGCTGGTCCG
1422	chr20	36682336	36682347	+	3.659742	CGTTCTCTTCCT
1424	chr22	46235529	46235540	+	4.646339	CGATCTCATCCG
1426	chr12	91487158	91487169	-	5.155672	CGAGCTCTTCTG
1431	chr9	125133881	125133892	+	5.427341	CGACGTCTTCCG
1435	chr8	1715823	1715834	+	3.413215	CGGGCTGGTCCG
1436	chr7	101357892	101357903	-	3.180464	CGGGGTCTTCAG
1442	chr4	141664705	141664716	-	5.117528	CGGCCTCTTCCG
1466	chr11	8852091	8852102	-	3.778019	CAAGCGCTTCCT
1468	chr10	117861848	117861859	+	4.532052	CCGGCTTTTCCG
1469	chr10	50488738	50488749	-	3.937935	CGAGCGCTGGCG
1469	chr10	50488769	50488780	-	3.455035	GATGCTCTTCCG
1470	chr10	8096357	8096368	-	3.746782	AGAAGTCTTCCG
1479	chr7	40537019	40537030	-	5.078162	CTATCTCTTCCG
1481	chr7	6610820	6610831	-	3.312776	CGAGCGCTGCCC
1485	chr4	160095618	160095629	-	3.277038	TGATCTCTTCTG
1487	chr4	1834125	1834136	-	3.945576	CGGGCTCTTCGG
1490	chr3	48445867	48445878	-	3.973731	CGAGCCCGGCCG
1490	chr3	48445871	48445882	+	3.256117	CGGGCTCGTCTC
1491	chr3	36106133	36106144	-	2.847895	CTAGCTCCTCCT
1495	chr2	235570931	235570942	-	2.930309	CGTGCTCTGCTG
1497	chr19	18391550	18391561	+	4.551765	CGCGCTCTTCCG
1502	chr17	35964104	35964115	-	5.4505	CCAGCTCTTCCG
1505	chr11	43572792	43572803	-	3.410162	AGAGCTCTTCAG
1506	chr10	19134338	19134349	-	3.664645	GGAGCTAGTCCG
1507	chr1	235939434	235939445	-	2.725085	AGAGCTCCTCTG
1513	chr3	30359998	30360009	+	6.055462	GGAGCGCTTCCG
1515	chr18	68685078	68685089	-	3.582741	GGAGCTCGGCGG
1515	chr18	68685138	68685149	+	4.358958	CGCGCTCTCCCG
1515	chr18	68685176	68685187	+	4.297889	CAATCTCTGCCG
1518	chrX	47311647	47311658	-	3.970506	CGAGCCCGTCCC
1518	chrX	47311651	47311662	+	3.005164	CGGGCTCGTTTG
1519	chr9	108446519	108446530	+	3.591596	CGATCTATTCTG
1520	chr9	105211021	105211032	-	5.108636	CGGAGTCTTCCG
1521	chr9	94617217	94617228	-	4.58858	CGATCGCTTCAG
1524	chr7	114867587	114867598	+	3.223877	ATAGCTCTTCCT
1525	chr7	104543050	104543061	-	3.273938	TAAGATCTTCCG
1530	chr5	161762113	161762124	-	3.510353	CGGCCTCTTCCC
1531	chr5	153027075	153027086	-	4.40422	CGAGCTGTTCAG
1538	chr3	68750134	68750145	-	4.032674	CGATCTATTTCG
1538	chr3	68750215	68750226	-	4.01497	GGATCTCATCCG
1541	chr2	160159303	160159314	-	3.693546	CTAGCTTGTCCG
1543	chr19	50234006	50234017	+	3.779295	CAAGCTCTTCCC
1546	chr18	71987980	71987991	-	4.027413	CGAGCTCTTCAA
1548	chr18	25109486	25109497	+	2.860006	AGAGCTCTTTTG
1549	chr18	9201166	9201177	-	2.811887	GGAGTTCTTCTG
1550	chr17	68438681	68438692	-	3.594688	AGAGCTCTTCTG
1558	chr12	42232805	42232816	+	4.369165	CGAGCACTTCTG
1563	chr11	1514175	1514186	-	2.882943	CCATGTCTTCCT
1567	chr10	6315827	6315838	-	3.76882	CCAGGTGTTCCG
1568	chr1	109315318	109315329	-	3.23963	AGAGCTCTTCAG
1568	chr1	109315322	109315333	+	3.735889	AGAGCTCTTCTG
1571	chr3	18086119	18086130	+	3.340578	CTATCTCTTCCT
1575	chr11	134198227	134198238	-	5.247539	CGAGCTCCTCCG
1581	chr9	2807990	2808001	-	4.498793	CGAGCTCTTTCT
1581	chr9	2808017	2808028	-	3.767005	TGAGCTCTTCGC
1583	chr8	117724088	117724099	+	3.76601	CGAGCTTTTCTC
1584	chr8	60105618	60105629	-	3.266098	CGAGCGCGTATG
1585	chr8	43115285	43115296	-	3.315767	CGAGCCCCCCCG
1590	chr6	45638734	45638745	-	3.492137	CGAGCTCTCCTG
1597	chr4	94382818	94382829	-	3.80689	CAAGCTCTTCAG
1600	chr20	472242	472253	-	2.801139	GGAGCGCGGCCG
1606	chr18	28199298	28199309	+	2.955658	CTAGCTCTTCAT
1609	chr16	14371806	14371817	-	3.061043	CAAGCTCTGCTG
1611	chr15	54073016	54073027	-	3.026234	GGAGGTGTTCGG
1611	chr15	54073048	54073059	+	4.6807	CGAACGCTTCCA
1611	chr15	54073066	54073077	-	6.767069	CGAGCGCGTCCG
1616	chr12	37866412	37866423	-	3.810664	CGAGCACTGCCT
1618	chr10	103991457	103991468	-	3.357123	AGAGCGCTTCTG
1625	chr4	43187148	43187159	-	4.72882	AGAGCTTTTCCG
1627	chr4	12250418	12250429	+	4.340034	CTAGCTCTTCCC
1628	chr3	191094996	191095007	+	3.972622	TGAGCTCTTCCT
1633	chr8	134092189	134092200	-	3.412003	TGAGCTCGTCCC
1638	chr5	127931713	127931724	+	3.384513	TGAGCTCTGCTG
1639	chr5	107881251	107881262	-	3.145952	CGAGATCTTCAG
1645	chr20	39462348	39462359	+	3.336633	CTAGGTCTTCCC
1646	chr20	36001717	36001728	-	5.452656	CGAGCTCTTCCT
1647	chr20	33462988	33462999	-	3.879496	CGACCTCTTCCT
1648	chr2	237930874	237930885	-	4.446652	CGGGCTCTTCCT
1653	chr2	19674640	19674651	-	3.293241	GGGGCTCTTCTG
1656	chr19	38100472	38100483	-	3.156328	CCATCTCTTCCC
1661	chr17	50172442	50172453	-	3.017721	AGAGTTCTCCCG
1662	chr17	48416530	48416541	-	3.450424	CGATCTCTTGAG
1675	chr11	94142213	94142224	-	3.032409	AGGGCTCGTCTG
1676	chr11	25912276	25912287	-	3.438648	CCATCTCTTCCT
1680	chr1	234625451	234625462	-	3.107994	CCTGCGGTTCCG
1680	chr1	234625562	234625573	-	2.978931	GAGGGTCGTCCG
1681	chr1	44646453	44646464	+	3.037104	GAGACTCTTCCG
1682	chr1	43804090	43804101	-	3.822107	CGCGCGCGTCCG
1682	chr1	43804123	43804134	+	2.752706	GCAGCCCTTCCG
1682	chr1	43804135	43804146	-	3.947277	CGGGCGCTGCCG
1683	chr1	41604655	41604666	+	3.637037	CGAGCGCTGGCG
1690	chr10	101663258	101663269	-	3.665977	AGAGCTCGTCTG
1695	chr1	176133976	176133987	-	3.14267	CGAAGGCTGCCG
1697	chr20	11738575	11738586	-	5.992539	GGAGCTCTTCCG
1699	chr13	72010364	72010375	+	4.192419	TGAGATCTTCCG
1702	chr3	69641087	69641098	-	6.229379	CGATCGCTTCCG
1705	chr1	109454343	109454354	+	2.861415	CGCTCTCTTCTG
1706	chr8	73785337	73785348	-	2.757201	CTTGCTCTTCCT
1707	chr7	150414540	150414551	-	4.482335	CGAGCGCTTCCC
1711	chr17	43635830	43635841	+	4.608339	ATAGCTCTTCCG
1715	chr12	13171686	13171697	-	3.699242	GGAGCTCTTCCA
1716	chr5	6815547	6815558	+	5.419936	CGAGGCCTTCCG
1718	chr5	9759521	9759532	+	6.245114	CGGGGTCTTCCG
1719	chr8	24828650	24828661	-	4.381738	CGATCACTGCCG
1719	chr8	24828660	24828671	-	5.706824	AGAGCTCTTCCG
1726	chr18	71231786	71231797	-	3.308937	TGAGGTCTTCCT
1729	chr2	151907786	151907797	-	3.31023	CGATCTTTGCCT
1730	chr1	235128073	235128084	-	5.913146	CGAGGTCTTCCG
1731	chr2	16481696	16481707	+	3.458842	TGAGCTCTTTCG
1733	chr11	112652562	112652573	-	4.348203	CATGCTCTTCCG
1736	chr9	137750119	137750130	-	3.509533	CCAGCCCTTCCG
1740	chr1	190876336	190876347	-	4.584868	AGGACTCTTCCG
1744	chrX	24635460	24635471	+	3.804473	TTATCTCTTCCG
1755	chr6	11728820	11728831	-	4.16521	GGAGCTCTTCTG
1758	chr5	82805899	82805910	-	3.834633	CGGTCCGTTCCT
1761	chr4	124177382	124177393	-	4.976788	CGAGCTGTTCCT
1764	chr3	126343571	126343582	-	5.135216	CGAGGTCTTGCG
1768	chr20	3000780	3000791	-	4.684117	CCAGCTCTTCCG
1768	chr20	3000810	3000821	-	2.727294	GCAGCGCTTCGG
1769	chr2	47606286	47606297	-	3.314815	AGATCTCTTCCT
1774	chr17	71564390	71564401	+	3.199107	TGAGGTCTTCGG
1776	chr15	78866421	78866432	-	3.374579	AGAGCTCTTCCA
1776	chr15	78866425	78866436	+	2.720686	AGAGCTCTGCTG
1781	chr10	103201572	103201583	-	2.821314	CAGGCTCTTCCC
1782	chr10	66599216	66599227	-	2.921148	AGAGCTCATCTG
1792	chr5	100734376	100734387	+	4.461586	CAAGCTCTTCCC
1794	chrX	129843525	129843536	-	6.669297	CGAGCTGTTCCG
1798	chr9	107512601	107512612	+	3.625471	TGGTGTCTTCCG
1804	chr7	157032197	157032208	-	4.556783	CCAGGTCTTCCG
1806	chr7	56563470	56563481	-	3.038665	TGAACTCTTCCT
1808	chr6	13065259	13065270	+	3.13181	TGAGGTCTTCCT
1813	chr5	1332948	1332959	-	4.311462	CGTGCGCTTCCG
1818	chr20	59740060	59740071	-	2.843095	GGCGCTTTTCCG
1820	chr2	120805383	120805394	-	4.925878	TGAGCGCTTCCG
1826	chr16	7367348	7367359	-	4.249284	AGATGTCTTCCG
1827	chr16	4303936	4303947	-	2.757427	CGACCGCATCCG
1832	chr15	27415127	27415138	+	4.656914	CGGGCTCTTCTG
1835	chr14	22627637	22627648	-	3.721318	CCAGCTCTTCTG
1841	chr1	209719232	209719243	-	5.580847	CCAGCTCTTCCG
1846	chr1	63393725	63393736	-	3.018092	CAAACACTTCCG
1849	chr2	109264590	109264601	-	4.083516	CGGACTCTTCTG
1866	chr3	179755560	179755571	-	3.08249	CCAGCTCCTCTG
1869	chr22	29387697	29387708	-	3.686156	CCAGCTCTTCTG
1878	chr19	40293969	40293980	-	3.522672	CGGGCGCTTGCG
1881	chr17	137570	137581	-	3.542871	CGAGGTCTGTCG
1882	chr16	83618832	83618843	+	4.115554	CGGGCGCGTCCG
1887	chr14	89904874	89904885	+	3.840599	CCAGCACTTCCG
1893	chr12	131356016	131356027	+	5.21533	CGAGCTTTTCCG
1895	chr12	50717803	50717814	+	3.045748	GGAGCTCGTCTG
1896	chr11	115134653	115134664	+	3.276386	ACGACTCTGCCG
1899	chr10	107579033	107579044	-	2.853649	CAAGTTCTTCCC
1904	chr1	227634398	227634409	-	6.866589	CGAGCGCTTCCG
1905	chr1	203213683	203213694	-	3.16916	CGAGAACTTCCG
1907	chr1	44582723	44582734	-	2.945268	GGGGCTCTTCTG
1910	chr3	31328753	31328764	+	2.791861	AGATCTCTTCAG
1913	chr14	67322650	67322661	-	3.363667	CGAGGTTTTCCA
1914	chrX	138927626	138927637	-	4.456066	CTTGCTCTTCCG
1915	chrX	90977206	90977217	+	3.000286	CGTGGTGTTCCA
1918	chr8	12671067	12671078	-	3.687558	GCGACTCTTCCG
1921	chr7	85864164	85864175	+	4.475967	TCAGCTCTGCCG
1925	chr7	16673762	16673773	-	2.982034	CAAACTCTTCTG
1929	chr6	142861504	142861515	-	2.722932	CAAGCTCTTGTG
1933	chr5	90520793	90520804	-	3.74358	CGATGTATTCCG
1936	chr4	79291963	79291974	-	3.025758	GCTACTCTTCCG
1942	chr3	44013149	44013160	-	4.816269	CGAGTTCATCCG
1942	chr3	44013165	44013176	-	2.998723	CGGGTTTTGCCG
1942	chr3	44013226	44013237	+	3.372669	CGGACTGCGCCG
1944	chr3	24401168	24401179	-	3.156988	AGAACTCTTCCT
1949	chr2	102992680	102992691	-	3.816134	CGGTGTCTTCTG
1955	chr18	33144506	33144517	+	5.413946	TGAGCTCTTCCG
1966	chr14	49814665	49814676	+	4.049411	CGAAGTCTTCTG
1977	chr10	112421815	112421826	+	2.721212	CTATCTTGTCCG
1985	chrX	14549129	14549140	-	5.375458	CGGGCTCTTCTG
1986	chr10	42057221	42057232	-	3.932963	TGAGCTCTTCGT
1988	chr9	34513035	34513046	-	2.754098	CGAGCGCCGCGG
1988	chr9	34513053	34513064	-	5.317156	CGAGCGCTGCCG
1989	chr9	135594219	135594230	-	5.845774	CGATCGCTTCCG
1992	chr3	109714649	109714660	-	3.048365	CGGGCTCTTTCA
1998	chr9	84532755	84532766	-	4.214438	CCAGCTCTTCCC
2004	chr7	36652097	36652108	+	3.369962	CTATCGCTTCCT
2005	chr7	20782773	20782784	+	3.975089	CCAGCGCTTCCC
2011	chr4	103485416	103485427	+	5.364143	AGGGCTCTTCCG
2011	chr4	103485500	103485511	-	5.565031	CGAGTGCTTCCG
2014	chr3	160887387	160887398	+	3.249336	GGAGGTCTTCTG
2022	chr21	15538021	15538032	-	4.940918	CGAGCCCTTCGG
2024	chr2	183827027	183827038	+	4.951672	CGTGCGATTCCG
2028	chr2	48611699	48611710	-	2.982784	CTCTCTCTTCCG
2036	chr17	520768	520779	-	3.83069	CCAGCTCTTCGG
2037	chr17	171186	171197	-	3.144617	CGGGCTGGTCCG
2058	chr18	58535013	58535024	+	2.916181	CGTCGTCGTCGG
2058	chr18	58535022	58535033	-	7.232596	CGAGCTCTTCCG
2058	chr18	58535071	58535082	+	2.745524	CCAGCCCCGCCG
2061	chrX	39052517	39052528	-	2.842965	AGAACTCTTCTG
2064	chr9	131352644	131352655	+	5.17925	CGGTCTCTTCCG
2066	chr8	101790928	101790939	-	3.980068	CGAGCTGTTCCC
2068	chr8	28979713	28979724	-	4.384074	CAAGCGCTGCCG
2076	chr6	132023503	132023514	-	3.371063	AGAGCTCTGCTG
2077	chr6	44196532	44196543	-	4.284434	AGAGCTCTGCCG
2085	chr3	45661662	45661673	-	2.933506	CACTCTCTTCCG
2093	chr2	121190125	121190136	-	4.078085	CGAGCTCAGCCG
2102	chr16	1760687	1760698	-	3.318739	CGAGCTCCTCTG
2105	chr15	29119621	29119632	+	3.591459	GGGGTTCTTCCG
2108	chr12	108039046	108039057	-	4.665232	CGAGCTCTTCTG
2112	chr11	122353485	122353496	+	3.065718	CTGAGTCTTCCG
2118	chr10	22663978	22663989	-	3.396463	CGAGCGCGTTCT
2123	chr1	68523685	68523696	+	4.416393	CGATCTCTTCTC
2127	chr9	135719015	135719026	+	4.150898	CCGACTCTTCCG
2128	chr9	112380680	112380691	-	3.66232	CGTGCCCTTCCT
2129	chr9	99930773	99930784	-	4.975735	CGAGATCTTCCG
2132	chr8	117302983	117302994	-	3.056614	GGAACTCTTCCT
2134	chr8	74482441	74482452	+	4.522642	CCAGCTCTTGCG
2140	chr6	160131593	160131604	+	2.941628	CGAGATCGTCTC
2145	chr5	102869117	102869128	-	3.349617	TGAGCTCTTCTT
2152	chr3	41971224	41971235	+	2.741057	CGATCTCCTCAT
2156	chr20	3583163	3583174	-	4.273107	CGGGATCTTCCG
2158	chr2	188196667	188196678	-	3.023106	GGAGTTCTTCCT
2162	chr2	1213846	1213857	+	4.584673	TGAGCTCGTCCG
2173	chr15	66798127	66798138	+	5.367574	CGAGGTGTTCCG
2174	chr14	98710701	98710712	-	3.033409	CCACGTCGTCCG
2183	chr12	104781476	104781487	-	4.24465	CTATGTCTTCCG
2185	chr12	68618416	68618427	-	4.335245	CGACCTCTTCCT
2186	chr12	66364066	66364077	-	3.884605	CGATCTCTGCCC
2188	chr11	116788300	116788311	-	3.324583	AGAGCTCGTACG
2195	chr10	99498213	99498224	-	5.278646	CGAGCTCTTCCC
2213	chr2	12204394	12204405	-	5.049878	CGATCCCTTCCG
2227	chr9	15279984	15279995	+	4.570602	CGTGCTCTCCCG
2234	chr7	154363632	154363643	-	3.221939	CTATCTCTTCCT
2244	chr4	177128982	177128993	+	2.875518	AGAAATCTTCCG
2246	chr3	190340014	190340025	-	4.905415	CGAGCTCGGCTG
2246	chr3	190340018	190340029	+	2.812642	CGAGCTCGTATT
2252	chr22	40689120	40689131	-	3.646649	TGAGCTCTTCTG
2260	chr19	49973351	49973362	+	6.458837	CGAGCTCTTCCG
2262	chr19	11611685	11611696	-	3.946137	CGAGGTATTCCG
2267	chr16	84932659	84932670	-	2.917285	CGAGGGCTGCCG
2270	chr15	74420383	74420394	+	4.859292	AGGGCTCTTCCG
2270	chr15	74420392	74420403	-	4.455029	CGATCGCATCGG
2276	chr11	113904040	113904051	+	2.892643	GCAGCTCTACCG
2277	chr11	84011976	84011987	-	3.799832	GAAGGTCTGCCG
2279	chr11	11541070	11541081	-	3.304746	GAGTCTCTTCCG
2280	chr11	8321190	8321201	+	4.074508	CGATCGTTTCCT
2285	chr1	243251926	243251937	+	2.83441	CGATCTCTTAAG
2288	chr1	154518230	154518241	-	3.433422	TGAGCTCTTCCC
2291	chr1	34243347	34243358	-	3.602354	GGAGCTCTTCCT
2292	chr1	29176765	29176776	-	4.016777	CAAGCTCTTCCT
2294	chr7	70826947	70826958	+	5.805491	CGTGCTCTTCCG
2295	chr1	158182182	158182193	-	5.280631	CGAGCTCTTCCC
2300	chrX	69417612	69417623	-	2.912295	GAGGCTCTTCGG
2312	chr5	142002534	142002545	-	3.142582	CCAGGTCTTCCC
2316	chr5	39038461	39038472	-	5.422382	CGAGCGCTTCGA
2320	chr4	54856125	54856136	-	2.911303	CGATGTCTTCAA
2320	chr4	54856206	54856217	+	3.055823	CGAGGGGTTCCT
2342	chr2	144625124	144625135	-	4.421728	CCAGCTCTTCCT
2343	chr2	40236850	40236861	-	4.003475	GGAGCTCTGTCG
2359	chr11	133640253	133640264	-	5.029001	CCAGCTCTTCCG
2361	chr11	61015070	61015081	-	5.181553	CGAGCCCTTCCG
2363	chr10	119124591	119124602	-	5.158569	CGAGGGCTTCCG
2364	chr10	80509732	80509743	+	2.732404	CGGTGTCTTCAG
2372	chr1	3525585	3525596	-	3.690926	CGAGGTCTTCCA
2374	chr2	8608648	8608659	-	3.638991	CGTGCTCGTCTG
2375	chr16	972105	972116	+	3.890779	CGAGCGCTTCCC
2380	chrX	70204513	70204524	+	2.704387	CGATGTCTCCCT
2380	chrX	70204560	70204571	-	5.643917	CGAGGTCTGCCG
2385	chr8	4403452	4403463	-	2.990924	CGGAGTCTTCCT
2388	chr7	150305799	150305810	-	6.413682	CGAGCTCTTCCG
2421	chr21	36614628	36614639	-	5.748851	CGAGCTGTTCCG
2428	chr2	76748724	76748735	-	4.079351	CGGTCTCTTCTG
2441	chr16	71016177	71016188	-	4.860363	GCAGCTCTTCCG
2444	chr15	67546764	67546775	-	3.161921	CTAGCTTTTTCG
2447	chr14	75523481	75523492	+	5.518546	CGAGCTCTTCTG
2456	chr11	124739735	124739746	+	2.966097	CGAGCTGTGCAG
2463	chr10	108785427	108785438	-	3.690513	CGAGCTTTTCCA
2472	chr1	43245743	43245754	-	3.191593	TGCGCTCTGCCG
2473	chr1	28992944	28992955	-	3.343891	CTATCTCTTCCT
2474	chr1	25133870	25133881	-	3.881882	CTAGCTCTTCCC
2476	chr13	110261662	110261673	-	2.747451	CGTGCTGTTCCC
2480	chr2	236753342	236753353	+	3.931725	CGCGCTCTTCCT
2482	chr8	112991699	112991710	-	3.080933	CGGGGTTTTCAG
2483	chr6	82427530	82427541	+	3.619605	AGAGCTCTTCAG
2485	chr9	123016010	123016021	-	4.76361	CGAGCTCGTCGG
2491	chr8	70723011	70723022	+	4.995127	CGGGCTCTTCCC
2503	chr6	136738435	136738446	-	4.205702	ACATCTCTTCCG
2509	chr5	164377956	164377967	-	5.76269	GGATCTCTTCCG
2510	chr5	155743387	155743398	-	3.401454	CGATCTGTTCCA
2521	chr3	168665652	168665663	-	3.811733	CGAGTTCTTACG
2522	chr3	14745155	14745166	-	3.539644	GGTGGTCTTCCG
2522	chr3	14745213	14745224	+	2.827283	TCACGTCTTCCG
2524	chr22	18127340	18127351	-	3.035517	CCGGCTCTTCCT
2534	chr2	59149794	59149805	-	2.915401	TGAGCACTTTCG
2542	chr18	49095211	49095222	-	3.204739	GGAGCTCTTCAT
2543	chr18	44151999	44152010	-	2.745078	TGAGCTCTGCCC
2552	chr15	99061870	99061881	-	4.003111	CAATCTGTTCCG
2564	chr13	56975178	56975189	-	2.862406	CGGCCTCTTCAG
2566	chr12	111030667	111030678	+	4.499232	CCAGCTCTGCCG
2572	chr11	112774915	112774926	+	3.255344	CGGGCCCTTCAG
2574	chr11	76702306	76702317	-	4.375303	GGCGCTCTTCCG
2577	chr11	38389868	38389879	-	3.948759	AGGAGTCTTCCG
2578	chr10	97879700	97879711	+	3.283362	CGGACCCTGCCG
2583	chr1	243604146	243604157	+	2.738819	CTTGCTCCTCCG
2584	chr1	232811278	232811289	+	2.988796	CGAGCCGTTCAT
2584	chr1	232811335	232811346	+	3.874536	CGGGCTCTGGCG
2592	chr6	74136045	74136056	-	4.119841	CGAGCTCTTTGG
2592	chr6	74136049	74136060	+	3.860428	AGAGCTCGTCTG
2594	chr1	28826929	28826940	+	3.721267	CGATTTCTTCCT
2595	chr18	20653700	20653711	+	4.49479	CCAGCTCCTCCG
2599	chr20	26137890	26137901	+	2.741334	CGTGCGCACCCG
2601	chr4	102487669	102487680	-	5.63322	CGAGCTCGGCGG
2601	chr4	102487673	102487684	+	4.637497	CGAGCTCGGCAG
2601	chr4	102487679	102487690	-	3.021422	CTGTGTCTGCCG
2610	chr9	26736834	26736845	+	3.404717	CGCATTCTTCCG
2614	chr8	103978390	103978401	+	4.731099	GCAGCTCTTCCG
2622	chr6	126110768	126110779	+	2.849011	GCGGCCCCGCCG
2625	chr6	21483098	21483109	-	3.221928	AGAGCTCTTCTT
2625	chr6	21483102	21483113	+	2.865236	AGAGCTCTGACG
2626	chr6	13730503	13730514	-	3.161689	CCAGCTCTGCTG
2628	chr6	3966769	3966780	-	3.100666	CGAACTTTCCCG
2629	chr5	127639352	127639363	+	5.405499	CGATCTCTTCCC
2630	chr5	58102435	58102446	-	3.424187	CAATCTCTTCCT
2640	chr3	8739839	8739850	-	2.851335	CGAGCTATTCAG
2641	chr22	16408898	16408909	-	5.045705	CGAGCTCTGCCG
2646	chr20	49051152	49051163	-	2.82885	AGAGCTGTTCTG
2655	chr19	1098638	1098649	-	3.48532	GGAGCTCTGCCG
2657	chr18	58179061	58179072	-	5.00127	CAATCTCTTCCG
2660	chr17	76705659	76705670	-	3.174525	TGAGGTCTGCCG
2663	chr16	87761485	87761496	-	3.507652	CGGGCTCCTCCG
2672	chr13	28522923	28522934	+	4.786909	CGAGGTCTTCCT
2677	chr12	11215293	11215304	+	3.539444	CGGCGTCTTCTG
2677	chr12	11215308	11215319	+	3.787981	GGGGCTCTCCCG
2678	chr11	124473354	124473365	-	3.752553	GGGACTCTTCCG
2686	chr1	196872371	196872382	-	3.439719	CCAAGCCTTCCG
2691	chr1	109593614	109593625	+	2.958388	CCGGCGTTGCCG
2691	chr1	109593681	109593692	-	4.079236	CGAGCTCTGCAG
2691	chr1	109593685	109593696	+	3.069473	AGAGCTCGCCCG
2695	chr1	65863553	65863564	-	4.140345	CAAGCTCTTCCT
2700	chr7	16651893	16651904	-	5.612826	CGAGCTCGCCCG
2700	chr7	16651897	16651908	+	5.248413	CGAGCTCGGGCG
2700	chr7	16651903	16651914	-	3.442724	CTGGCTCGCCCG
2700	chr7	16651916	16651927	-	3.269854	GGAGACCGTCCG
2700	chr7	16651920	16651931	+	3.097165	CGGTCTCCGCAG
2702	chr1	10637131	10637142	-	4.650805	CCAGCGCTTCCG
2705	chr6	126382899	126382910	-	4.67019	CGAGCTCTCCCT
2716	chr20	26137121	26137132	+	3.563319	CGCCGTCGTCCG
2721	chr9	119503492	119503503	-	3.972622	CCAGCTCTTCCA
2727	chr8	140880083	140880094	-	3.583008	CCAGCTCTTCCC
2730	chr8	67686738	67686749	-	4.572893	GGATGTCTTCCG
2745	chr6	22772991	22773002	+	3.816416	AGAGCTCTTCCA
2775	chr21	22114727	22114738	-	3.201442	CAAACTCTTCCC
2783	chr2	118550345	118550356	+	3.561963	CGAGTTGTTCTG
2785	chr2	47337591	47337602	+	3.303481	GGAGCTGTGCCG
2794	chr17	2094047	2094058	-	3.438914	CGAGTTCTTCCT
2797	chr16	10762882	10762893	-	3.604039	CGATCGTTTCCT
2802	chr15	40068954	40068965	-	3.095537	CGAGTTCTTCAT
2802	chr15	40068969	40068980	-	4.969015	CGAGCTCTTCGG
2806	chr14	79584014	79584025	-	3.906662	CGATCTCTGCCC
2814	chr12	81147085	81147096	-	2.862753	CAAACTCTTCCA
2815	chr12	46774099	46774110	-	4.786454	TGATCTCTTCCG
2817	chr11	115970791	115970802	+	3.646292	CGAGCTCATCAG
2818	chr11	83581118	83581129	-	3.414496	CAATCTCTTCTG
2826	chr10	15195740	15195751	-	3.933013	CGAACTCTTCCA
2830	chr1	224901070	224901081	-	3.666745	CGAGGTCTTTCC
2835	chr1	84537717	84537728	-	3.363815	CAAGACCTTCCG
2837	chr1	79525761	79525772	-	3.433962	GGAGCTGTTCCA
2839	chr1	24281124	24281135	+	5.286895	CCAGCTCTTCCG
2841	chr17	55583305	55583316	-	4.438338	GGGGGTCTTCCG
2842	chr20	60754273	60754284	+	3.515932	CCGGCTTTTCCG
2842	chr20	60754300	60754311	+	2.760732	CGAGTTCTTGTG
2848	chr9	138810411	138810422	-	3.432473	GGAGCTCTGCCG
2881	chr9	37579345	37579356	-	5.414609	CCAGCTCTTCCG
2884	chr8	141528771	141528782	-	3.806225	TGAGCTCTTCCT
2893	chr7	156124688	156124699	-	3.999842	AGGACTCTTCCG
2894	chr7	129206690	129206701	-	3.836123	CTCGCTCTTCCG
2895	chr7	70235510	70235521	+	3.06023	CGAGGACTTCCA
2895	chr7	70235524	70235535	+	3.619675	TGAGCGATTCCG
2895	chr7	70235565	70235576	+	3.367975	CCGTCTCCGCCG
2896	chr7	7229643	7229654	-	3.448473	CAATCTCTTCCC
2897	chr6	170523817	170523828	-	3.634442	AGAAGTCTTCCG
2900	chr6	100305312	100305323	-	3.30534	TCGGGCCTTCCG
2903	chr5	144081443	144081454	-	4.232483	CCAGCTCTTCCC
2906	chr5	83148116	83148127	-	3.320576	CAAGCTCTTCTC
2908	chr4	139659012	139659023	+	4.318682	CGAGGTTTTTCG
2914	chr3	52392924	52392935	+	4.581466	AGAGGTCTTCCG
2916	chr3	41978438	41978449	+	5.589408	CGCGCTCTTCCG
2917	chr3	24515942	24515953	-	3.600184	AGGGCTCTTCTG
2943	chr18	50646320	50646331	+	2.748341	CGAGGCCATCCT
2943	chr18	50646344	50646355	-	2.75917	CGAGGGATTGCG
2949	chr17	29789765	29789776	-	4.529867	GGAGCTCTGCCG
2950	chr15	75332143	75332154	-	3.194651	GGTGCTCTTTCG
2952	chr15	48575345	48575356	-	4.126408	ATATCTCTTCCG
2956	chr14	57013880	57013891	-	3.053003	CTAACTCTTCCT
2957	chr13	102278206	102278217	+	3.709013	ACGTCTCTTCCG
2961	chr12	84291110	84291121	+	4.428815	TCATCTCTTCCG
2965	chr12	5458197	5458208	-	5.272704	CGAGCTCTTCTG
2969	chr11	34519201	34519212	-	2.772102	CGATCTCTTGCA
2972	chr10	119361178	119361189	-	2.786511	GGGGTTCTTTCG
2976	chr1	229181400	229181411	+	3.221938	GCAAGTCTTCCG
2986	chr19	7583843	7583854	+	3.333719	CGCGCTCTTCCA
3018	chr8	53022126	53022137	-	4.429267	TGAGTTCTTCCG
3019	chr10	29810510	29810521	-	3.118983	CAAGGTATTCCG
3019	chr10	29810554	29810565	+	4.725954	CGATCTCTTCAG
3024	chr10	91152556	91152567	+	4.669116	CGATCTCTGCCT
3026	chr13	105598572	105598583	+	4.952157	TGATCTCTTCCG
3030	chr10	124210080	124210091	+	3.440184	CGAGCTGTGCCC
3032	chr6	48936155	48936166	+	7.246332	CGATCTCTTCCG
3033	chr9	20384296	20384307	+	3.801774	GCAGTTCTTCCG
3035	chr3	143994373	143994384	-	2.80649	CCAATCCTTCCG
3043	chr7	100242945	100242956	-	4.086153	AGAACTCTTCCG
3044	chr16	48244142	48244153	-	3.222225	TGGGCTCTGCCG
3044	chr16	48244158	48244169	-	2.775459	CGAACACGGCCG
3045	chr8	104423280	104423291	-	2.808654	CGACCTCTTTCA
3053	chr2	97979509	97979520	-	4.719926	CGAGGTGTTCCG
3058	chr11	9863478	9863489	+	3.744371	CGAACTCTTCAT
3067	chr8	138425153	138425164	+	2.9898	AGTGCTCTTCCC
3068	chr4	63396749	63396760	-	3.119733	AGAGCTCCTCTG
3068	chr4	63396753	63396764	+	3.349069	GGAGCTCTGCAG
3069	chr11	123511368	123511379	-	4.07446	CTACCTCTTCCG
3077	chr2	168387461	168387472	+	3.437431	CCATCTCTTCCT
3079	chr3	147378693	147378704	-	2.794403	CCAGCTCTGCTA
3079	chr3	147378707	147378718	-	2.88582	CGGTCTCTTCAT
3080	chr15	90126475	90126486	-	2.997493	AGAGCTCGTCAG
3080	chr15	90126479	90126490	+	4.724459	CGAGCTCTTCTT
3083	chr12	67014007	67014018	-	3.78303	AGAGCTCTTCTG
3083	chr12	67014011	67014022	+	3.103162	AGAGCTCTGCTG
3088	chr12	81764516	81764527	-	4.260942	CGAGTTTTTCCG
3104	chr15	51986971	51986982	-	4.081386	AGAGCTCTTCCC
3109	chrX	106855397	106855408	-	2.880856	GGGGCTCTTCAG
3117	chr9	30987186	30987197	-	2.891974	GGAGATCTTCTG
3120	chr8	93824906	93824917	-	5.031348	CGAGCTCTTCCA
3123	chr8	49632149	49632160	-	2.863884	GGAGCTGTTCCC
3127	chr7	134204726	134204737	-	2.994006	CTATCTCTTCCA
3154	chr4	9744184	9744195	-	3.333129	TGAGCTCGTCCC
3163	chr3	77444270	77444281	-	2.784968	TGAGCTTTTCTG
3171	chr2	51109712	51109723	-	3.910717	GGAGCTGTTGCG
3174	chr2	10253973	10253984	-	3.079146	TGGTCTCTGCCG
3178	chr19	16916319	16916330	-	3.762396	CGAGCCCCTCCG
3182	chr17	68114117	68114128	-	2.990707	GGGGCTCTTCCC
3182	chr17	68114140	68114151	-	3.017015	GGGGCTCTTCCC
3182	chr17	68114163	68114174	-	3.017015	GGGGCTCTTCCC
3182	chr17	68114186	68114197	-	2.990707	GGGGCTCTTCCC
3182	chr17	68114209	68114220	-	3.329638	CGGGTTCTTCCC
3188	chr16	24794372	24794383	-	2.788828	CAAGCCCTTCCC
3193	chr15	23467500	23467511	+	2.842087	TGATGGCTTCCG
3202	chr13	71800248	71800259	-	3.198585	CTATCTCTTCTG
3203	chr13	64878457	64878468	-	3.27279	GCATATCTTCCG
3206	chr13	22207881	22207892	+	2.991704	TGGGCGCTCCCG
3218	chr10	63146942	63146953	-	3.753404	GGAGCTCTTCAG
3219	chr10	29792454	29792465	+	3.944793	CGCACTCTTCCG
3227	chr1	153243242	153243253	+	3.884044	CGAGCGCTGCTG
3234	chrX	108862486	108862497	-	3.66466	CGATATCTTCCT
3234	chrX	108862504	108862515	-	3.66466	CGATATCTTCCT
3234	chrX	108862514	108862525	-	5.61971	CCGTCGCTTCCG
3235	chr16	26520709	26520720	-	3.184382	CAATCTCTTCTG
3249	chr11	15466302	15466313	+	3.596569	TGGGCTCCTCCG
3250	chr18	58984146	58984157	-	4.262465	CGAACTCTGCCC
3254	chr5	156934050	156934061	+	2.830773	CGACCTCGGCCC
3254	chr5	156934080	156934091	-	5.542298	AGAGCTCTTCCG
3254	chr5	156934136	156934147	+	2.863261	CTCGCTCCGCCG
3272	chr9	21826736	21826747	-	3.966756	CGAGCTCCTCCC
3274	chr8	132982777	132982788	-	4.490755	CGAGTTCTGCCG
3275	chr8	119154029	119154040	-	4.138912	CGATCTCATCCT
3283	chr7	110729777	110729788	+	3.507659	AAAGCTCTTTCG
3286	chr7	6003504	6003515	-	4.233598	TGAGCTGTTCCG
3288	chr6	154166100	154166111	-	3.398883	CAATCTCTTCTG
3292	chr6	16259081	16259092	-	3.763867	CGAGCTCATCCT
3293	chr5	149360445	149360456	+	5.18297	CGACCGCTTCCG
3293	chr5	149360465	149360476	+	2.859804	CGAGGGCCGCCG
3296	chr5	77820135	77820146	-	2.741015	AGAGACCGTCCG
3296	chr5	77820139	77820150	+	6.303836	CGGTCTCTTCCG
3313	chr3	197675086	197675097	-	2.820465	CTAGCTCTGCGT
3314	chr3	169832196	169832207	-	3.092999	TGAAGGCTTCCG
3315	chr3	149919474	149919485	-	3.228377	GGAGCCCTTCCA
3322	chr3	59562121	59562132	-	5.186198	TGATCTCTTCCG
3323	chr3	52053102	52053113	-	4.056365	GGATCTGTTCCG
3333	chr20	38692974	38692985	-	4.770065	CGAGCTCTTCCC
3335	chr20	36868178	36868189	+	3.119364	CGGTCTGTTCTG
3343	chr2	29144981	29144992	+	3.457262	CGAGTTCTTCTT
3344	chr2	25131922	25131933	-	2.975199	GGAGCTCTGCCA
3353	chr17	52346559	52346570	-	3.283451	GGAGCGCGGCCG
3353	chr17	52346608	52346619	+	3.141927	CGGGCTCGGCCT
3364	chr15	43246900	43246911	+	2.930799	CGAGCCCCTCCC
3366	chr14	63924710	63924721	+	4.232938	CGGGTCCTTCCG
3372	chr13	20949641	20949652	-	5.499819	CGAGCTCTTCCC
3374	chr12	130095357	130095368	-	3.902056	CGTGCTCTTCGG
3377	chr11	123117530	123117541	+	2.799358	ACAGCGCCGCCG
3377	chr11	123117546	123117557	+	2.740743	CGAGCCGCGCGG
3377	chr11	123117570	123117581	-	2.892827	CCACGTGTTCCG
3377	chr11	123117600	123117611	-	6.672282	CGATCGCTTCCG
3377	chr11	123117606	123117617	+	2.967467	CGATCGCTCGCC
3381	chr11	32994357	32994368	-	5.452004	CGGGCTCTGCCG
3396	chr1	23467373	23467384	-	3.511591	AGAGCGCTTCCC
3402	chr13	24802388	24802399	-	3.564609	CGATCTCTTGCA
3404	chr10	105027377	105027388	+	5.133915	CGAGCTCTTCCA
3406	chr6	74750261	74750272	-	4.131058	CAAGCTCTTCTG
3408	chr5	36658100	36658111	+	3.805426	CGAGGTCTTTCT
3409	chr19	3523711	3523722	+	3.104362	CGAGCGCGGCCG
3409	chr19	3523721	3523732	+	2.726735	CGAGCGCAGCCG
3412	chr17	24644832	24644843	+	3.323526	CGACCCCGTCCG
3440	chrX	149989016	149989027	+	3.721135	CCAGCTCTTCCT
3451	chr9	21995636	21995647	-	2.941878	ACGAATCTTCCG
3453	chr8	124238292	124238303	-	4.183379	CGAGCGCGGCCG
3456	chr8	61105029	61105040	+	3.680559	CGCTCTTTTCCG
3457	chr7	157292564	157292575	+	3.143954	GGGGCCCTTCCG
3483	chr4	114851491	114851502	-	2.727188	CGATCTCTTACT
3485	chr4	7329307	7329318	+	3.699157	CCAGCCCTTCCG
3487	chr3	139831652	139831663	-	2.996366	AGAGAGCTTCCG
3491	chr3	45984417	45984428	-	3.029893	CCAGCTCTGGCG
3492	chr3	45901855	45901866	-	3.917147	CGAAGTCTTCCC
3496	chr3	7206361	7206372	-	3.187868	CCAGCTCCTCCT
3498	chr22	44727457	44727468	-	4.569426	CGGGGTCTTCCG
3504	chr2	222997182	222997193	+	3.947995	CGCGCTCGGCCG
3508	chr2	117823982	117823993	-	3.527262	CGTGGTCTTCGT
3511	chr19	55652470	55652481	-	3.423612	AGAGCTCTTCAG
3518	chr18	19420120	19420131	+	2.963019	CGAGCTCTCCAT
3526	chr15	91265622	91265633	-	2.704389	CCGGGTCTTCTG
3536	chr14	93552024	93552035	-	2.89964	AGAGCTCTTCTC
3536	chr14	93552028	93552039	+	3.856086	AGAGCTCTGCCG
3537	chr14	92822776	92822787	-	3.743777	CCAGCTCTTCTG
3541	chr13	107726803	107726814	-	5.790058	CTAGCTCTTCCG
3544	chr13	96883536	96883547	+	3.162979	CAGGGCCTTCCG
3544	chr13	96883606	96883617	-	5.648133	CGAGCTCTTCCC
3546	chr13	45536815	45536826	+	3.485133	AGGTCTGTTCCG
3551	chr12	74014472	74014483	-	3.688106	AGAGCGCGTCTG
3554	chr12	46819249	46819260	-	3.226438	CGAACTCTGCCC
3558	chr11	124625849	124625860	-	3.642292	CGGTCTCCTCCG
3559	chr11	124416094	124416105	-	3.722977	TGAGCTCTTCTG
3567	chr10	118929006	118929017	-	3.643088	CAAGCGCTTCCC
3568	chr10	106224634	106224645	-	3.733201	TGATCTCTTTCG
3570	chr10	97829063	97829074	-	2.815045	GGGGTTCTTTCG
3575	chr10	56097248	56097259	-	3.267034	TGATCTCTTCCA
3578	chr10	29019619	29019630	-	3.713546	AGAGCTCTTCTG
3578	chr10	29019623	29019634	+	2.996154	AGAGCTCTGCTG
3582	chr1	75372818	75372829	-	2.85261	CGATCTCCCCCC
3586	chr8	118084940	118084951	-	5.102408	CCAGCTCTGCCG
3596	chr14	53623040	53623051	-	5.753913	CGAGCTCTTCCC
3596	chr14	53623044	53623055	+	2.93192	AGAGCTCGTCTT
3598	chr1	164004770	164004781	-	4.193285	CGAGCCTTTCCG
3600	chr1	41218400	41218411	-	3.296688	CGAGCTGATTCG
3600	chr1	41218404	41218415	+	2.703484	TCAGCTCGGCCG
3600	chr1	41218410	41218421	-	3.964981	CGAGCCCGGCCG
3600	chr1	41218414	41218425	+	4.154844	CGGGCTCGTCGG
3605	chr4	148442395	148442406	-	4.330525	GGAGCTCTTCCT
3607	chr1	13712356	13712367	+	3.793247	CGAGCTTGGCCG
3621	chr21	41788314	41788325	+	2.738865	AGGGGTTTTCCG
3629	chr10	32676192	32676203	-	3.188187	CGCGCGCTTCGT
3633	chr5	161248045	161248056	+	2.709101	ATAGCTCTTCAG
3663	chrX	111546955	111546966	-	4.505888	CAAGCTCTTTCG
3667	chrX	40480016	40480027	-	2.708493	CCAGCGCTGCGG
3673	chr9	94135463	94135474	-	3.319132	CCATCTCTTCCT
3677	chr8	136100080	136100091	-	3.381031	CGAGTTCTTCCA
3679	chr8	122887041	122887052	-	5.553109	AGGGCTCTTCCG
3680	chr8	121773810	121773821	+	5.166806	CGAGCGGTTCCT
3684	chr8	24912737	24912748	-	4.948664	CGAACTCTGCCG
3691	chr6	152935286	152935297	-	3.139579	GAAGCTCTTCCA
3709	chr5	32979826	32979837	-	4.991245	ACAGCTCGTCCG
3722	chr3	180854098	180854109	-	4.025947	CGGGCCCTTCCA
3729	chr3	70851946	70851957	-	3.328739	CCATCTCTTCCA
3730	chr3	66391482	66391493	-	3.339555	CAGGCTCTTCCT
3736	chr21	23224092	23224103	-	2.93149	CATGCTCTTCTG
3737	chr2	229371447	229371458	-	5.92655	CCAGCTCTTCCG
3741	chr2	119817562	119817573	-	3.511666	CCAGCGCTTCCC
3746	chr2	23606634	23606645	-	3.868042	CGAGCTCCTCCT
3748	chr2	8769784	8769795	+	3.452714	CGATCGCCTCTG
3765	chr17	2179418	2179429	-	3.85131	CAGGCGCTTCCG
3768	chr15	68165948	68165959	-	3.425066	AGAGCTCTTCCC
3771	chr14	93487323	93487334	+	2.812213	CGCGTTCTTGCG
3777	chr13	49719353	49719364	-	3.953501	CGAACTCTTCCA
3788	chr11	127030820	127030831	-	4.055296	GGAGCTCTTCTG
3794	chr11	65482441	65482452	+	3.142884	CAAGCTTGTCCG
3795	chr11	64946309	64946320	-	3.48456	CGGGCTCGGCCG
3806	chr10	22081215	22081226	+	3.959031	GTGGGTCTTCCG
3820	chr9	87246721	87246732	-	4.076809	TTATCGCTTCCG
3823	chr9	18103207	18103218	-	3.729557	CCAGGTCTTCCT
3842	chr1	238938984	238938995	-	2.88794	GGAGATTTTCCG
3845	chr9	116139236	116139247	-	3.821005	CGAGAGCGTCCG
3846	chr9	29202161	29202172	+	3.870649	AGAGCTCAGCCG
3846	chr9	29202167	29202178	-	3.498145	CGAACCCGGCTG
3846	chr9	29202200	29202211	-	4.206927	CGAGCTCCGCAC
3846	chr9	29202210	29202221	-	5.380043	GGCGCGCTTCCG
3846	chr9	29202220	29202231	+	3.650207	CCGGGACTGCCG
3846	chr9	29202242	29202253	+	3.072336	CCGCCCCTGCCG
3846	chr9	29202256	29202267	+	4.072827	CGGGCTCCGCCA
3848	chr2	132731618	132731629	-	3.621879	GTAGCGCTGCCG
3854	chr1	199109080	199109091	-	3.332993	CTAGCGCCGCCG
3855	chr3	182911861	182911872	-	4.78386	TGCGCTCTTCCG
3857	chr5	53798075	53798086	+	5.032308	CTATCTCTTCCG
3859	chr8	323662	323673	+	2.761973	GGTGCTCTTCTG
3862	chr1	52841034	52841045	-	3.153129	CGGGTTCCTCCG
3862	chr1	52841043	52841054	-	5.626365	CGAGCGCTTCGG
3866	chr7	51351703	51351714	-	3.402946	CGCGCGCTCCCG
3866	chr7	51351722	51351733	+	3.456074	CGCGGGCGTCCG
3895	chrX	53590370	53590381	-	3.939724	CAAGCTCTTCTG
3896	chrX	44862062	44862073	-	2.722805	ACAGCTCTTCGA
3899	chrX	31285887	31285898	-	4.209272	TGAGATCTTCCG
3900	chr9	137341760	137341771	-	3.72954	GGGGGTCTTCCG
3902	chr9	130589571	130589582	-	2.812988	GGGGGTCTGCCG
3903	chr9	107732281	107732292	+	3.837146	AGAGCTCTTCCT
3911	chr8	75164243	75164254	-	3.84458	AGAGCTCGTCCT
3911	chr8	75164247	75164258	+	5.873207	CGAGCTCTTCTG
3912	chr8	58655778	58655789	-	4.420796	TGAGCTCATCCG
3917	chr8	5583492	5583503	-	3.956617	CGTAGTCTTCCG
3921	chr7	93767955	93767966	-	4.306153	GGGGCTCTTCGG
3924	chr7	68882284	68882295	-	3.9067	CAAGCTCTTCCC
3929	chr7	20791228	20791239	+	3.730538	CGCGCTGTTCGG
3929	chr7	20791290	20791301	-	3.706633	TGGGCTCGGCCG
3930	chr6	160340681	160340692	-	3.883593	CTAGCTCTTCTG
3931	chr6	154876174	154876185	+	5.735891	CCAGCTCTTCCG
3938	chr6	16354848	16354859	+	2.831212	AGAGAGCTTCCG
3954	chr4	159739995	159740006	+	4.88891	CGAGCTGTTCCA
3958	chr4	75450444	75450455	-	4.527325	CCAGCTCCTCCG
3964	chr3	100552691	100552702	+	4.201081	CCAGCCCTTCCG
3968	chr22	46873781	46873792	-	3.283296	CCAGCTCTTCAG
3971	chr21	33419322	33419333	-	5.499103	CAAGCTCTTCCG
3974	chr20	57309142	57309153	-	3.352937	CGAGGCCGGCCG
3978	chr2	230745887	230745898	-	3.173055	CGAGGTGTGCTG
3978	chr2	230745907	230745918	+	4.659939	CGAGTTTTTCCG
3982	chr2	192598578	192598589	-	3.538682	AGATCTCTTCCC
3984	chr2	136876069	136876080	+	4.000614	CCATCTCTGCCG
4001	chr18	61264126	61264137	-	2.814772	CCAACCCTTCCC
4007	chr18	22296258	22296269	-	4.040916	GGAGCGCTTCTG
4009	chr17	78044321	78044332	-	2.771374	CAAGGTCTCCCG
4022	chr16	70219458	70219469	-	3.694808	GGAGCTCTCCCG
4033	chr14	98171273	98171284	+	4.405818	CCGTCTGTTCCG
4037	chr14	52176943	52176954	-	3.48281	CAAGGTCTTCTG
4046	chr13	72079484	72079495	-	3.15883	CTCTCTCTTCCG
4053	chr12	30071478	30071489	-	3.331273	CGAGCACTTCCA
4060	chr11	58103317	58103328	-	3.208135	GGGGCTTGTCCG
4066	chr10	105981596	105981607	-	3.348323	CCGGGTCTTCTG
4074	chr1	224441375	224441386	+	2.791928	CGAGGTCGGCCA
4074	chr1	224441440	224441451	-	2.699335	AGAGCTCTGCCA
4086	chr1	18680554	18680565	-	4.079744	GGAGCTCTTCGG
4093	chr4	17126175	17126186	+	6.157803	CGGGCTCTTCCG
4101	chr15	70683790	70683801	-	2.923116	CGATCCCCTGCG
4101	chr15	70683800	70683811	-	3.983617	CGGGGCCTTCCG
4107	chr1	44546312	44546323	-	3.330805	ACAGCCCTTCCG
4109	chr2	99472979	99472990	-	3.325537	CGAGCGGGGCCG
4111	chr1	70592530	70592541	+	3.821436	CAAGCTTTGCCG
4111	chr1	70592576	70592587	+	3.77825	CGAGGGCAGCCG
4111	chr1	70592585	70592596	+	2.91089	CCGCCGCTTCCT
4119	chr13	78242773	78242784	+	3.25601	CCCGCTCTTCCC
4147	chr1	38046138	38046149	-	2.775825	CGAGCTGCTCGG
4152	chr10	52504539	52504550	-	2.796822	CGCGCTCTGCTT
4178	chrY	19294888	19294899	+	3.20072	CGTGCACTTGCG
4179	chrX	152479088	152479099	+	2.739555	TAATCTCTTCCT
4187	chrX	64178242	64178253	+	3.064046	CAAACTCTTCCT
4189	chrX	20067694	20067705	-	4.075772	CAAGCTCTTCCC
4195	chr8	109973996	109974007	-	4.629526	CTGTCTCTTCCG
4201	chr7	131478626	131478637	-	3.477845	CCAGCTCTTCCA
4205	chr7	107243026	107243037	-	3.976925	CAAGCTCTTCCA
4206	chr7	102820974	102820985	-	3.150082	TGATCTCTTCTG
4209	chr7	73429471	73429482	+	3.128416	CAAGCTCTGCCT
4213	chr6	143994358	143994369	-	2.780939	CAAGCTCTGCAG
4216	chr6	114287631	114287642	-	3.779529	GGGGCGCTGCCG
4219	chr6	71034358	71034369	-	3.6565	GGAGCTCTGCTG
4226	chr5	128166727	128166738	-	3.835659	GGATCTCTTCCT
4229	chr5	80166665	80166676	+	4.139039	CAAGCTCTTCCC
4231	chr5	54934121	54934132	-	4.274753	TGTGCTCTTCCG
4237	chr4	66865365	66865376	-	4.233513	AGAGCTCTTCCT
4237	chr4	66865437	66865448	+	4.520834	GGAGCTCTTCCT
4242	chr3	193861062	193861073	-	3.936698	AGAGCTCTTCCT
4250	chr3	89638606	89638617	-	4.912417	CAAACTCTTCCG
4255	chr22	43349267	43349278	-	3.047121	CGTCCTCTTCCG
4257	chr22	26580908	26580919	-	2.861044	AGAGGGGTTCCG
4272	chr2	108360742	108360753	-	4.918386	CCAGCCCTTCCG
4274	chr2	85047751	85047762	-	3.548816	CGGACTCTTCCT
4279	chr2	31660485	31660496	+	3.128278	CCAGCCCCTCCG
4293	chr17	29776051	29776062	+	3.014638	AGAGCCGATCCG
4294	chr17	14139099	14139110	+	4.815792	GGAGCGGTTCCG
4298	chr16	49267216	49267227	-	2.796625	AGATCGCTTCAG
4303	chr15	26187028	26187039	-	2.974699	GGAGCTCTGCCC
4313	chr12	109460032	109460043	-	4.063826	CGAGCTCTGCCC
4319	chr12	23558151	23558162	-	4.264639	AGAGCTCTTCCT
4332	chr11	35417767	35417778	-	4.420474	AGAGTTCTTCCG
4336	chr10	133663016	133663027	-	3.352755	CGAGCTCTGCCA
4337	chr10	130922248	130922259	+	3.17435	CGGGGGCTTTCG
4343	chr10	92852156	92852167	-	4.439726	AGATCGCTGCCG
4355	chr1	241465718	241465729	-	2.81149	CTAGCTTTTCCC
4364	chr1	90598766	90598777	+	3.895677	CCAGCTCTTCCA
4365	chr1	90170363	90170374	-	3.075924	CGATCTCTACCA
4371	chr7	147349582	147349593	-	5.019644	CGAGGCCTTCCG
4372	chr6	72351498	72351509	+	3.888666	CGGGCCCTCCCG
4372	chr6	72351599	72351610	-	4.094595	CGGGCGTTGTCG
4372	chr6	72351660	72351671	-	3.389907	CGCGCTCATGCG
4379	chr3	136289293	136289304	-	4.041367	CGAACTCTTCCT
4382	chr3	41267300	41267311	-	4.957623	GCAGCTCTTCCG
4383	chr19	47304857	47304868	-	2.838238	CTAGCTCTTGTG
4398	chr5	98137632	98137643	-	2.917542	CGAGGGCGGCGG
4398	chr5	98137793	98137804	+	2.858906	CGGGCTGCTCCA
4404	chrY	10643018	10643029	-	2.912047	GGAGCCCTTCCC
4409	chr1	173835226	173835237	+	2.875378	TGGGGTCTTGCG
4418	chr3	197531717	197531728	+	4.38132	CGAGCTCTGCTG
4423	chr4	25116351	25116362	+	4.18481	CGATGACTTCCG
4423	chr4	25116411	25116422	+	3.695563	GGAGCGCTTCTG
4431	chr3	62835701	62835712	+	4.997158	CGATCTCATCCG
4449	chr19	7493415	7493426	+	3.613239	CGCGCTGTTCCG
4472	chr21	45886992	45887003	-	3.931269	CGGGCTGTTCCG
4477	chrX	150641161	150641172	-	3.69728	CGAGCCCTGCCT
4484	chrX	6985811	6985822	-	3.027388	CCAGGGCTGCCG
4485	chr9	135635432	135635443	-	4.233237	CGGTGTCTTCCG
4489	chr9	112370674	112370685	-	3.566807	CGAGATCTTCCT
4490	chr9	107047570	107047581	+	2.844328	GGAGCCCTTCCA
4490	chr9	107047591	107047602	-	4.736852	CGAGGTCTGCGG
4492	chr9	32774811	32774822	-	3.239108	CGGGCTGTTCTG
4507	chr7	112338161	112338172	-	3.153655	TGAGCTGTTCTG
4510	chr7	30442288	30442299	-	2.778459	CCAGCTGTTCTG
4511	chr7	2055026	2055037	+	2.91409	AGAGCTGTGCCG
4517	chr6	73049372	73049383	-	5.109894	CAATCTCTTCCG
4523	chr5	168763107	168763118	-	4.294442	CGATCTCTTCCT
4532	chr5	3696831	3696842	-	2.830697	CGAGGTCTGACG
4533	chr4	190945253	190945264	-	4.117759	CAAGTTCTTCCG
4534	chr4	183120730	183120741	-	3.517275	CGAGCTCTTAAG
4534	chr4	183120734	183120745	+	3.413098	AGAGCTCGTCGT
4535	chr4	152901687	152901698	-	2.954414	AGTAGTCTTCCG
4540	chr4	113426129	113426140	+	2.806771	GGATGACTTCCG
4559	chr3	113222347	113222358	-	2.927368	CAGGCTCTTCAG
4561	chr3	81350667	81350678	-	3.63602	CCAACTCTTCCC
4567	chr22	32719549	32719560	-	3.660287	GGGGCGCTTCGG
4572	chr21	25399700	25399711	-	3.671774	AGAGCTCTTCAG
4582	chr2	194913178	194913189	-	2.730934	CTAGCTCTGCTA
4583	chr2	162188810	162188821	-	4.400825	CTAGGTGTTCCG
4585	chr2	154222100	154222111	-	3.386356	CTATCTCTTCCC
4590	chr2	44177776	44177787	-	4.376254	GGAGCTCTTCTG
4591	chr2	29257933	29257944	-	3.055987	CGATCTGTGCGG
4599	chr18	70475728	70475739	-	3.101176	CGAGCGCTCCCC
4606	chr17	22835940	22835951	-	3.351452	CGTGCTCTTCTG
4610	chr16	48086639	48086650	-	3.572495	CGAGCTCTGCTG
4612	chr16	2742982	2742993	-	3.045782	CGAGGGCGTCCG
4628	chr13	53593520	53593531	-	3.28828	CTATCTCTTCCT
4648	chr10	124704204	124704215	-	3.43828	GCAGCGCGTCCG
4672	chr1	38003995	38004006	-	3.291929	CGGGATCGTTCG
4672	chr1	38004058	38004069	+	2.757249	AACGCGCTTCCG
4672	chr1	38004124	38004135	+	4.229934	CGATCGGTTCCT
4676	chr1	1949465	1949476	-	2.991949	CGATGTCCTCCG
4677	chrY	13399985	13399996	+	5.138053	ATAGCTCTTCCG
4682	chr6	107677763	107677774	-	3.230122	CTATCTCTTCCT
4685	chr4	189491637	189491648	-	3.972235	CGAGCTCCTCCT
4695	chr2	54725906	54725917	-	3.841833	GGAGCTCTTCGA
4695	chr2	54725947	54725958	-	2.985662	GGTGCTCTTCCC
4696	chr2	37404955	37404966	-	4.368052	CGATCCGTTCCC
4696	chr2	37404960	37404971	-	2.907622	GGAGGCGATCCG
4696	chr2	37404961	37404972	+	4.234985	GGATCGCCTCCG
4696	chr2	37404995	37405006	-	3.027012	CGCGCTCCGCTG
4696	chr2	37405059	37405070	-	3.129267	GGGGCGCCGCCG
4697	chr2	24325502	24325513	-	5.058198	CGAGCTCTTCCT
4699	chr19	50501957	50501968	-	3.224639	TGGGCTCGTCCG
4701	chr19	34806415	34806426	+	5.926741	CGGGCTCTTCCG
4702	chr18	65188769	65188780	-	5.189204	GGAACTCTTCCG
4705	chr18	20296344	20296355	-	4.473537	ACGGCTCTTCCG
4710	chr13	110169604	110169615	+	4.506168	CGAGCGCTTCAG
4714	chr12	40704363	40704374	-	4.677761	CGACCTATTCCG
4719	chr11	3199634	3199645	-	4.395331	CGAGCTGTGCCG
4723	chr1	177599668	177599679	-	4.676774	TGAACTCTTCCG
4734	chr12	102642820	102642831	-	3.906614	CCAGCTCTACCG
4736	chr1	17273981	17273992	-	5.244184	CAAGCTCTTCCG
4740	chr19	782816	782827	+	3.055469	GGCGCTCTTCCG
4741	chr16	693645	693656	-	3.532662	GGAGCTCTGCCG
4744	chr1	210860040	210860051	+	2.956613	TGTACTCTTCCG
4747	chr4	7188227	7188238	-	3.318241	CGAGCTCTGTCT
4760	chr2	146105661	146105672	+	3.030631	CAAACTCTTCCT
4761	chr5	56813521	56813532	-	4.867604	TGAACGCTTCCG
4763	chr3	168312224	168312235	+	4.918174	TGAACTCTTCCG
4767	chr16	78190515	78190526	-	3.131895	CGACCGCTTCTC
4774	chr16	31378519	31378530	+	5.834104	CGAGCGCTTCCG
4776	chr8	144583178	144583189	+	2.913748	CCATGTCGTCCG
4782	chr3	43360114	43360125	+	3.643952	CGGGCTCTTCAG
4786	chr11	7629910	7629921	+	3.498995	AGAGCTCGTCCT
4786	chr11	7629956	7629967	-	5.470607	GGAGCGCTTCCG
4788	chr10	75202022	75202033	+	3.111922	GGGCCTCGTCCG
4801	chr2	227408876	227408887	-	3.195611	CGCGCTCTGCTG
4856	chrX	32353190	32353201	-	3.108737	GGAGCTCTTTTG
4864	chr9	111945093	111945104	+	3.763905	TGAGCTCTTCCT
4870	chr8	122793772	122793783	-	4.034518	AGAGCTCTTCCT
4877	chr8	31800534	31800545	-	3.011082	CCAACTCTTCCA
4879	chr8	16689475	16689486	-	4.368035	TGAGCTCTTGCG
4882	chr7	101239130	101239141	+	3.426275	CGAGCTTTTCTA
4892	chr7	19150482	19150493	-	4.596242	CGAGCTTTTCTG
4897	chr6	155113981	155113992	-	4.305494	CTAGCTCTTCCT
4916	chr5	113039994	113040005	-	4.271623	CCAGCTCTTCCT
4926	chr5	2730427	2730438	-	3.438685	CAATCTCTTCCC
4932	chr4	47714311	47714322	-	3.810254	CGAGTGCTCCCG
4940	chr3	110321077	110321088	-	4.975371	GGTGCTCTTCCG
4950	chr22	43420440	43420451	-	3.291761	CCAGCTCTTCCC
4954	chr22	16925819	16925830	-	3.196611	CGAGCGCTGCCT
4955	chr21	42043435	42043446	-	2.901469	TGAGCTCTGCCT
4972	chr2	101325509	101325520	+	5.233923	CGAACTCATCCG
4978	chr2	22581700	22581711	-	2.791664	CGACATCTTCCT
4993	chr17	42568570	42568581	-	4.257584	CTGTCTCTTCCG
4997	chr17	12798404	12798415	-	3.172707	CCCGCTCTTCGG
5001	chr16	52873480	52873491	+	2.738499	CGGGCTCCGCTC
5003	chr16	28126323	28126334	+	3.91916	CTAGCTCTTCCT
5005	chr16	10279246	10279257	-	3.402176	CGAGTTGGTCCG
5006	chr16	9140639	9140650	-	2.945077	TGAGCTGCTCCG
5013	chr15	19224676	19224687	-	3.71329	AGAGCTCTTCCT
5021	chr13	94751769	94751780	-	2.791572	CGGGCGCCCCCG
5022	chr13	67275838	67275849	-	3.084003	CCAGGCCTTCCT
5027	chr12	123791594	123791605	-	4.732287	CGAGCTCTTCGG
5029	chr12	108961983	108961994	+	3.025538	CAAACTCTTCCT
5054	chr10	129730834	129730845	-	3.605683	CGAGCCCGTCTG
5058	chr10	88115791	88115802	-	3.212122	CCGACGCTTCGG
5060	chr10	42936483	42936494	+	4.263509	TGAGCTGTTCCG
5062	chr10	14864291	14864302	+	3.994641	CAGGGTCTTCCG
5062	chr10	14864300	14864311	+	3.369191	CCGGGGCTTCCG
5063	chr10	12040258	12040269	-	3.144764	AGAGCTCTGCTG
5069	chr1	204047907	204047918	-	3.574211	AGAGCTCTTCTG
5079	chr1	77760196	77760207	-	5.164	CGAACTCTTCCC
5084	chr9	135272923	135272934	-	3.637488	GGGTCTCTTCCG
5084	chr9	135272976	135272987	-	5.864445	CGAGCGCTTCCG
5087	chr8	13937081	13937092	-	4.900395	CGAGGTGTGCCG
5108	chr2	54420458	54420469	+	2.703007	CGACCTCTTGCA
5120	chr12	114337800	114337811	+	2.897609	CGAGACCTTCTG
5122	chr11	114942517	114942528	-	3.927382	CTATCTCTGCCG
5128	chr10	26504208	26504219	-	2.813904	CCGGTTCTTGCG
5130	chr1	206212850	206212861	-	4.276406	CGAGCTCTTGCC
5132	chr1	26670402	26670413	-	2.710002	GGTGTTCTTCCG
5132	chr1	26670495	26670506	-	4.388551	AGGGCTCTTCCG
5138	chr18	22870158	22870169	+	4.310902	TCAGCTCTTCCG
5142	chr10	69640577	69640588	-	3.417109	CTAGCTCTTCTC
5144	chr10	3273440	3273451	+	3.422707	CAGGCTCTGCCG
5144	chr10	3273450	3273461	+	3.505488	CGATCTCATCCC
5150	chr11	95716072	95716083	-	5.518815	CGAGCTCTCCCG
5160	chr1	21858792	21858803	+	5.160243	CCAGCTCTTCCG
5164	chr10	124256242	124256253	-	4.407058	CGAACTCTCCCG
5165	chr2	144965094	144965105	-	4.754745	TGAGCTGTTCCG
5167	chr2	231610561	231610572	+	2.872925	CGCGCCCTGCCG
5169	chr11	133893210	133893221	-	2.901242	CGGTCTGTTCCA
5170	chr14	68352928	68352939	-	4.587201	CGAGCGCGTCGG
5173	chr2	123851676	123851687	-	2.841221	CGAGAGCTGCCT
5177	chr10	17699140	17699151	+	3.382432	CAGGCGCCTCCG
5189	chr18	70109802	70109813	-	3.781775	GGCGCGCTTCCG
5192	chr10	83624765	83624776	-	3.295966	GGGGCGCGTCTG
5192	chr10	83624769	83624780	+	4.354106	CGCGCCCCGCCG
5192	chr10	83624794	83624805	-	5.163506	CCGGCGCCTCCG
5193	chr17	75432551	75432562	-	3.96428	CGGGCCCTTCCG
5202	chr22	29229763	29229774	-	3.501429	AGAGCTCCGCCG
5210	chr16	55836369	55836380	-	2.789426	GCGGCGCTTCGG
5210	chr16	55836437	55836448	-	3.743376	CGAGCGTTACCG
5231	chr19	62730566	62730577	+	2.724815	TGGGCGTTTCCG
5233	chr10	104149398	104149409	-	2.955463	CGCGCGCGTCCG
5236	chr17	46067257	46067268	-	3.419	CGAGCGCGGTCG
5238	chr16	34667364	34667375	+	2.724242	CGGGCGCTGCGA
5239	chr3	49184082	49184093	-	3.719783	CGGGGTCCGCCG
5241	chr2	5753809	5753820	+	2.728587	AGAACGCCGCCG
5250	chr1	153366671	153366682	+	4.001933	CGAGTTCTTCCC
5264	chr2	150977878	150977889	-	2.812756	GGCGCTCTGCCC
5264	chr2	150977903	150977914	-	3.116424	TTAGCTCTTCCC
5303	chrX	121083609	121083620	-	2.794268	CTGTCTCTTCCT
5305	chrX	109829856	109829867	-	3.482657	GGAGATGTTCCG
5315	chr9	128300294	128300305	-	2.711053	CAGGCTCTTCCT
5325	chr8	67111338	67111349	-	3.176892	CGAGAGCTGCCG
5327	chr8	1758884	1758895	-	4.120036	CCGGGTCTTCCG
5329	chr7	140699463	140699474	-	3.487516	CGAACTCAGCCG
5332	chr7	113852427	113852438	-	3.286688	CTATCTCTTCCT
5347	chr6	10556326	10556337	-	4.061093	CAAGCTCTTCCT
5348	chr5	167104657	167104668	-	3.269377	CGTGCTGTTCTG
5353	chr5	94617397	94617408	-	4.407006	CGAACACTTCCG
5363	chr4	141769531	141769542	-	2.899115	AGGATTCTTCCG
5385	chr3	102084192	102084203	+	3.161451	CTAGCCCTTCCT
5399	chr22	46326174	46326185	-	5.349183	CGGGCTCTTCCG
5424	chr2	100963228	100963239	-	3.1964	CGAGCTATTCCA
5432	chr2	17169049	17169060	-	2.90518	CGAACTCCTCCT
5458	chr16	50771169	50771180	+	3.364473	CGAGCTCCTTCC
5460	chr16	7025621	7025632	-	3.579784	AGAGCTCTTCAG
5469	chr14	48385514	48385525	+	3.215159	CCTTCTGTTCCG
5471	chr14	31781899	31781910	-	5.990388	CTAGCTCTTCCG
5472	chr14	27820370	27820381	+	4.413835	CTGGCGCTGCCG
5491	chr12	55282369	55282380	-	2.897234	TAAGCTCTTCCC
5496	chr11	129888337	129888348	-	3.214561	AGGGCTCCTCCG
5497	chr11	120669085	120669096	+	2.947457	AGGGGCCTTCCG
5545	chr9	37406937	37406948	-	3.330383	CGGGCTCTTTTG
5565	chr5	131309320	131309331	-	4.029199	CGCGCTCCTCCG
5567	chr5	102926534	102926545	-	5.148261	CGATCTCTCCCG
5577	chr22	26138467	26138478	-	3.094954	CGAGCACTGCGG
5577	chr22	26138477	26138488	-	3.156242	CGAGCACGTGCG
5577	chr22	26138487	26138498	-	3.075144	TCAGCTCATCCG
5580	chr21	31562549	31562560	-	3.827347	CAGGCTCTTTCG
5586	chr2	96102549	96102560	-	3.094075	ACGGCTGTTCCG
5590	chr2	12408776	12408787	-	2.724393	TGAGATTTTCCG
5594	chr19	18090718	18090729	-	3.649467	CAAGGTCTTTCG
5601	chr16	77408854	77408865	-	4.848954	CCAACTCTTCCG
5605	chr15	87775062	87775073	-	3.104636	CGAACTCTCTCG
5605	chr15	87775072	87775083	-	4.55065	CGGACGCTTCCG
5612	chr13	32054674	32054685	-	2.776309	CGGGCTCTTTTC
5615	chr12	81118333	81118344	+	2.854647	CCAGCTCTTTTG
5624	chr10	85738995	85739006	+	4.170607	CTAGCTCTTCCT
5626	chr10	25059930	25059941	-	3.069036	CGATCTTTTCCT
5628	chr1	211886671	211886682	-	3.687399	GGGGGTGTTCCG
5629	chr1	206042527	206042538	-	4.234419	CTGGGTCTTCCG
5630	chr1	154941813	154941824	+	3.703633	CGAAGTTTTCCG
5631	chr1	77119440	77119451	-	4.512833	AGAGTTCTTCCG
5639	chr4	176965574	176965585	+	3.137959	AGAGGTCTTTCG
5640	chr4	100559313	100559324	-	5.028065	CGATCTCCTCCG
5644	chr11	12204458	12204469	+	7.166763	CGAGCTCTTCCG
5646	chr1	166092202	166092213	-	4.285661	CGGACTCTTCCT
5654	chr1	238930026	238930037	+	3.43493	TGAGCTCTGCCC
5669	chr1	32979720	32979731	-	2.749354	AGATCTGTTCGG
5675	chr1	153192353	153192364	+	4.222046	CAGGCTCTTCCG
5675	chr1	153192363	153192374	+	3.649318	CGGTCTCTTCCA
5677	chrX	8182090	8182101	+	3.556135	CGAGCTCTTTTT
5687	chr7	70417474	70417485	+	4.382359	AGAGCCCTTCCG
5692	chrX	105741707	105741718	-	4.489063	GCAGGTCGTCCG
5692	chrX	105741763	105741774	-	7.640487	CGAGCGCTTCCG
5694	chr20	22979430	22979441	+	5.570461	CGACCTCTTCCG
5698	chr14	62372192	62372203	+	4.046361	CCAGCTCTTCTG
5702	chr1	38285787	38285798	+	4.242071	AGAGCGCGTCCG
5704	chr16	59034127	59034138	+	3.101081	TGAGCTGTTCTG
5714	chr2	72211693	72211704	-	3.561047	CGGGTTCTTCTG
5715	chr1	224915581	224915592	+	3.754201	CGAGCTGTTCTA
5726	chr22	29082821	29082832	+	2.844035	TGAGCGGTGCCG
5726	chr22	29082862	29082873	-	4.889519	CGAGCTCGTCGT
5731	chr19	18803708	18803719	+	3.560899	CGCGCGCTTCCG
5732	chr11	479281	479292	+	4.140501	AGAGCTCGTCCG
5734	chr1	158182506	158182517	+	4.85366	CGGGCTCATCCG
5734	chr1	158182516	158182527	+	3.429932	CGATCTCCTCCC
5751	chrX	24940918	24940929	+	3.87927	CGCTCTCTGCCG
5758	chr22	43319636	43319647	+	3.233461	CCAGCTCTTCCC
5760	chr4	6769123	6769134	-	3.813101	CGAACTCGTCCA
5765	chrX	109057061	109057072	-	3.412825	CGATCTGTGCTG
5782	chr20	5981155	5981166	-	4.492829	CGAGCTCGGCCA
5782	chr20	5981165	5981176	-	3.91909	TGAGCACTTCCG
5787	chr2	37047052	37047063	-	3.169315	CGGGCGCCGGCG
5793	chr8	69027151	69027162	-	3.419392	GCGGCGCTGCCC
5793	chr8	69027168	69027179	+	2.822642	GCACCGCCGCCG
5799	chr3	33130685	33130696	-	3.012389	TCAGCTCGTCCC
5802	chr7	148026735	148026746	+	3.684794	CGGTGCGTTCCG
5827	chr19	19486791	19486802	+	3.013081	GGCGCTCGTCCG
5840	chr5	41906294	41906305	-	3.034207	CCAGCCCGCCCG
5843	chr8	8788120	8788131	-	2.968407	AGCGCTCGGCCG
5843	chr8	8788124	8788135	+	4.293797	CGAGCGCTGGCG
5848	chr2	42891042	42891053	-	4.20017	CCGGCTGTTCCG
5848	chr2	42891108	42891119	+	3.121075	CATGCTCTGCCG
5878	chr1	232681111	232681122	+	3.001884	CCAGCGCGGCCG
5899	chrX	15365462	15365473	-	2.987082	TCAGCTCTTCCA
5924	chr7	14210933	14210944	-	3.372375	CGTTCTCTTCCC
5952	chr4	139905502	139905513	-	2.740247	CGTGCTGTTCCT
5955	chr4	55103137	55103148	-	2.766945	AGAGCTTTTCCT
5964	chr3	37129429	37129440	-	3.255086	AGAGGTCTTCTG
5971	chr20	40199475	40199486	-	3.224507	TGAGCTCTTCAG
5987	chr19	42340088	42340099	-	3.216918	AGGGCTCGTCCT
6012	chr13	33295751	33295762	-	3.565148	CGATCTGTTCCT
6017	chr12	83003845	83003856	-	3.012185	CGAGGTATTCCC
6018	chr12	79850040	79850051	-	3.2629	ATGCGTCTTCCG
6021	chr12	3955875	3955886	-	3.84003	TGAGCTCTTCCT
6027	chr10	115817059	115817070	-	3.175347	CAAGCTCTGCCC
6037	chr1	190846966	190846977	-	3.68333	AGAGCTCTTCAG
6038	chr1	153175586	153175597	-	2.793081	ACGGGTCGTCCG
6053	chr8	107618825	107618836	-	4.817388	TGAGCTCCTCCG
6066	chr6	11683700	11683711	-	3.567507	CCAGCGCTTCCA
6070	chr5	56754565	56754576	-	3.722747	TGCGCTCCGCCG
6072	chr5	36526968	36526979	-	3.406271	AGAGCTCTGCCT
6074	chr4	23343805	23343816	-	2.934024	CGAGCTTTTCTA
6076	chr3	178398205	178398216	-	4.501046	GGAGCGCGGCCG
6082	chr3	63902835	63902846	-	3.129473	CAAGCTGTTCCT
6084	chr3	435711	435722	-	2.83456	CTAGCATTTCCG
6089	chr2	231907135	231907146	-	2.702629	CTGGCTCTTCCC
6104	chr19	59113065	59113076	-	4.643143	CAATCTCTTCCG
6110	chr15	68291793	68291804	-	4.170511	CGGACTGTTCCG
6118	chr14	33359649	33359660	-	3.183347	CGAGCTCTGTCC
6130	chr11	127702859	127702870	-	3.951957	CTAGCTCTTCCT
6131	chr11	99184667	99184678	-	3.772839	CGAGCTTTGGCG
6136	chr10	134885234	134885245	-	3.647083	TGATCTCTTACG
6140	chr1	246858328	246858339	-	2.994688	CGGGCTCCCCCG
6141	chr1	176693353	176693364	-	3.41787	TGAACTCCTCCG
6148	chr4	102432584	102432595	-	5.342467	CGAGCTCTTCTG
6149	chr3	163479717	163479728	-	3.282451	CTAGCTCTTCTT
6150	chr3	148581012	148581023	-	2.896332	CGCTCTCTCCCG
6156	chr17	44815615	44815626	-	2.86202	GGAGCCCTTGCG
6186	chr11	12236643	12236654	-	5.006984	CCGTCTCTTCCG
6198	chr6	144423620	144423631	+	3.585115	CGACCTCTTCAG
6200	chr14	99863597	99863608	-	3.254736	CGAGTTCTTCTC
6229	chr13	44829350	44829361	+	4.616682	CCAGCCCTTCCG
6236	chr4	7962148	7962159	-	3.08847	CGATCTCTACCC
6242	chr10	114024381	114024392	+	2.891332	AGAGCTCTGCCA
6247	chr17	15543609	15543620	+	3.803875	GGAGCTCTTCGA
6258	chr21	27049563	27049574	+	4.083684	CGAGCTCTAGCG
6265	chrX	39897593	39897604	+	3.669097	CGGGTTCTGCCG
6269	chr15	84091141	84091152	+	3.067174	CGTGCTCTTCAC
6270	chr14	99134187	99134198	+	2.956368	CGAGCGCTGCAG
6275	chr7	4683490	4683501	-	3.957307	CGGTCTCTTCCT
6285	chrX	64669066	64669077	-	2.71772	CTAGCTCATCCC
6369	chr2	18605125	18605136	-	3.18901	CGAGCTACTGCG
6369	chr2	18605129	18605140	+	2.703251	GTAGCTCGGCGG
6379	chr1	94485542	94485553	-	4.947781	CGGGCGCTGCCG
6408	chr7	30034579	30034590	+	3.241754	GCAGCTCGTTCG
6428	chr1	74395319	74395330	+	3.250111	GTGCCGCTTCCG
6433	chr6	88933928	88933939	-	4.401701	CGACCGCCGCCG
6449	chr9	36181199	36181210	+	2.728622	CGAGGCCTTCGC
6451	chr3	180651811	180651822	+	2.997891	CGAGCTCGCCGC
6466	chr17	76672947	76672958	+	3.810506	CGGGCTCTTCCT
6588	chr16	2162262	2162273	+	2.867525	GGAGCTCTTCAT
6610	chr14	28306972	28306983	-	3.426315	CCGGGTCGTCGT
