# Supplementary material for: Integrated Expression Profiling and ChIP-seq Analyses of the Growth Inhibition Response Program of the Androgen Receptor
Source: PLoS One. 2009 Aug 11;4(8):e6589. doi: 10.1371/journal.pone.0006589 (PMC2720376; doi:10.1371/journal.pone.0006589)
Supplement: Table S7 — Mapping of novel AR motif Gib3 to the AR binding regions of PC3-AR cells. (0.02 MB XLS) [file pone.0006589.s007.xls]

Table S7: Mapping of novel AR motif Gib3 to the AR binding regions of PC3-AR cells						
#seq_id	chromosome	start	end	strand	log10(Likelihood_Ratio)	site
3	chr6	163523015	163523025	+	3.237169	TCCGATCCTAA
7	chr5	168058339	168058349	-	5.15808	TCGTATGCAGT
12	chr11	41472761	41472771	-	3.128777	TCATATGCAAA
15	chr12	12402824	12402834	-	4.246341	TCGAATGCTGT
16	chr14	62383676	62383686	-	4.079704	TCCTATGCCTG
18	chr5	150155338	150155348	+	3.443626	TCGCATGCGGA
30	chr18	54959339	54959349	-	3.689573	ACGTATGCCTA
35	chr15	57250690	57250700	-	2.822726	TCCCATGCCAA
80	chr10	79270699	79270709	+	3.700119	TCCAATGCATA
80	chr10	79270702	79270712	-	3.017171	TGGTATGCATT
82	chr10	124910042	124910052	-	4.347471	TCGTATGCAGC
89	chrX	103103186	103103196	-	5.462502	TCGTATGCATG
97	chr4	54658977	54658987	-	3.672191	TCCTATGCTAA
105	chr3	81173998	81174008	+	3.260191	TCATATGCTTG
119	chr7	29877518	29877528	+	2.789176	TTGTATGCCTG
135	chr18	65092720	65092730	-	3.649802	TCTTATGCCTA
139	chr11	33871926	33871936	-	2.937948	CCGTATGCTAA
141	chr2	25217657	25217667	-	2.784494	TCCCATGCCCG
142	chr2	198026836	198026846	+	3.26853	TCGTTTGCCTC
143	chr18	38071076	38071086	+	3.160275	TCGTATTCCTC
153	chr9	25704617	25704627	+	3.495085	TCCGATCCTGG
177	chr1	219046050	219046060	+	3.319375	TCATATGCAGT
185	chr6	31977172	31977182	-	4.482423	TCGGATGCCGG
188	chr4	131606465	131606475	+	2.801287	TCGTAAGCATT
198	chr3	109048088	109048098	-	3.879112	TCCGATGCTAA
213	chr3	139561769	139561779	-	3.168793	ACGGATGCTTT
270	chr14	92504977	92504987	+	3.675462	TCGTATTCCAA
276	chrX	39276027	39276037	-	2.705755	TGGTATGCAGT
282	chr6	138396980	138396990	+	5.522443	TCGTATGCACG
285	chr3	123889123	123889133	-	2.789225	TCCAATCCAAT
289	chr11	113702957	113702967	+	3.667611	TCTTATGCATA
297	chr16	63329962	63329972	-	4.510906	TCGGATGCTTG
299	chr9	33563271	33563281	+	3.284343	TCGCATCCACT
303	chr10	77000866	77000876	-	2.781173	TCCCATGCAGT
307	chr12	87851400	87851410	-	2.993535	TCGAATCCTCA
307	chr12	87851432	87851442	+	3.355865	TCTTATGCAGT
313	chr1	172348273	172348283	-	3.032034	TGGTATGCCTG
329	chr7	120706904	120706914	+	3.305424	TCCTATGCTGA
332	chr17	6394454	6394464	-	3.531052	TCGCATGCTGG
354	chr19	2276878	2276888	-	2.867227	TTGTATGCAGG
355	chr7	157804031	157804041	+	3.124544	TCCGATCCCTG
370	chr2	59051421	59051431	+	5.059442	TCGTATGCTTG
384	chr7	47199269	47199279	+	4.577984	TCGTATGCTGA
390	chr2	47059643	47059653	-	2.973549	ACGTATGCACA
391	chr5	18302150	18302160	+	3.908673	TCCTATGCAGT
397	chr8	92406985	92406995	-	3.756056	TCTTATGCCTT
397	chr8	92407014	92407024	+	5.463107	TCGTATGCCTG
417	chr15	98792104	98792114	-	3.287096	ACGCATGCCGT
425	chr3	142602496	142602506	-	3.190513	TAGTATGCAGT
426	chr11	124791706	124791716	-	4.701877	TCGTATGCAGA
431	chr9	78126161	78126171	+	2.938965	TCTTATGCAGA
431	chr9	78126174	78126184	-	3.002218	ACATATGCCGT
471	chr6	25525049	25525059	-	5.380541	TCGTATGCCAG
492	chr11	86298886	86298896	+	2.964359	TCGTATGATGG
497	chr17	9062777	9062787	-	2.834976	TCTGATGCTTT
521	chr2	81379834	81379844	-	2.764987	TCATATGCTCT
544	chr22	45551426	45551436	-	5.756515	TCGTATGCCTT
554	chr3	188850022	188850032	+	3.577819	TCCTATGCTGT
556	chr6	163093873	163093883	+	2.781029	TTGTATGCTAG
559	chr2	125056217	125056227	-	3.239756	TCCGATCCAAA
564	chr3	136729772	136729782	-	5.342486	TCGTATGCCAG
565	chr2	49847079	49847089	-	4.930896	TCGTATGCCAC
580	chr12	95050258	95050268	-	2.802416	TCGTATTCGGA
583	chr5	160282719	160282729	-	2.837877	TCCGATCGATG
584	chr3	57281545	57281555	-	2.950294	TCAAATGCCTT
601	chr11	72657620	72657630	-	2.799498	TCCGATCCACA
626	chr11	1931861	1931871	-	3.033053	TCGGATGACTT
645	chr18	7234014	7234024	-	5.355863	TCGTATGCATT
657	chr3	192285028	192285038	-	5.210194	TCGTATGCTTG
660	chr17	40540153	40540163	+	5.352877	TCGTATGCTTG
663	chr17	4020651	4020661	+	3.28608	TCCGATCCTAA
665	chr2	231114196	231114206	-	3.493665	TCATATGCTTG
694	chr4	14396932	14396942	-	2.857896	TCGTATGTCTT
694	chr4	14396947	14396957	+	3.71688	TCCTATGCTTG
719	chr12	128474178	128474188	+	3.069718	TAGTATGCTAA
722	chr1	236401536	236401546	+	2.754096	TCGGTTCCAAT
725	chrX	136079570	136079580	-	3.495185	TCATATGCTAG
727	chr16	62717777	62717787	-	2.737416	TCGTATGAAAA
732	chr5	64022150	64022160	-	3.085001	TCGGATCGCAC
746	chr14	50128232	50128242	-	4.922976	TCGTATGCTAA
750	chr7	19490695	19490705	+	2.992465	TGGTATGCCTT
753	chr17	65772969	65772979	-	4.233494	TCGCATGCACT
772	chr10	60507951	60507961	-	2.988821	TCGTATGAATC
777	chr3	55741910	55741920	+	3.234602	TCTAATGCTAT
777	chr3	55742074	55742084	-	2.756166	TACGATGCATA
804	chr3	108273631	108273641	-	4.167978	TCGTATGCCTC
810	chr1	244461041	244461051	-	3.768954	TCCAATGCCAT
810	chr1	244461057	244461067	+	4.393891	TCGGATGCTTG
813	chr18	5932455	5932465	+	2.989809	TCGGATGACAT
814	chr6	104885121	104885131	-	2.927972	TCCTATCCTTT
817	chr5	113602657	113602667	-	2.994377	TCTGATGCAAT
819	chr10	118357105	118357115	+	3.838824	TCCGATGCCAA
828	chr5	8248719	8248729	-	3.603342	TCTTATGCATA
839	chr9	75561563	75561573	-	4.321169	TCGGATGCCCA
855	chr1	104515947	104515957	-	3.443013	TCGTATGAAGT
859	chr5	110124884	110124894	-	3.816938	TCGTTTGCTAT
865	chr10	11533380	11533390	+	2.835583	TCCCATGCTTT
874	chr7	18409465	18409475	-	3.254584	TAGTATGCCAT
878	chr19	10161959	10161969	-	3.061213	TCAAATGCTTG
879	chr16	80039816	80039826	-	3.530226	TCGGATCCAAA
909	chr17	24985628	24985638	+	3.372638	TCCTATGCCAC
912	chrX	17453020	17453030	-	3.374265	TAGTATGCCTT
921	chr6	143971561	143971571	-	3.252985	TCTTATGCTGT
925	chr22	48838654	48838664	-	3.134904	TCCGATCCCGG
926	chr21	25765970	25765980	-	3.795759	TCGCATTCCGA
928	chr17	17513287	17513297	-	3.145729	TCAGATGCCGT
957	chr20	56298366	56298376	-	5.328815	TCGTATGCAGT
973	chr22	41011905	41011915	+	4.222647	TCATATGCCGT
987	chr11	69510283	69510293	-	3.046357	TCGTATCCGCT
998	chr2	23673092	23673102	+	3.346091	TCCGATGCTGG
1000	chr14	98897779	98897789	-	3.924042	TCCGATGCCTG
1005	chr12	120162854	120162864	-	2.954249	TCGCATGCGCG
1026	chr9	122124807	122124817	+	3.724025	TCGTATTCCTG
1046	chr3	3617649	3617659	+	2.723381	TCCCATGCGAT
1049	chr6	119201740	119201750	-	3.984037	TCCGATGCACT
1058	chr2	2088907	2088917	-	3.6324	TCCGATCCCGG
1075	chr4	182691708	182691718	-	4.749143	TCGTATGCCCA
1083	chr1	222977242	222977252	-	2.965476	ACGTATGCACA
1086	chr21	39490463	39490473	-	2.968539	TCGCATCCTGA
1104	chr3	76963052	76963062	-	2.715995	TCGTATGGACC
1106	chr21	34887711	34887721	+	3.699344	TCTTATGCATG
1112	chr16	65900216	65900226	+	2.842104	TAGCATGCATA
1112	chr16	65900219	65900229	-	3.99863	TCATATGCATG
1119	chr1	199309244	199309254	-	2.743542	TCCAATCCATG
1125	chr5	148607594	148607604	+	3.406019	TCCTATGCAGA
1142	chr7	44263625	44263635	-	2.82921	TCCGATCCAGG
1152	chr15	70421142	70421152	-	4.562531	TCGAATGCCAA
1156	chr1	115990582	115990592	-	5.406061	TCGTATGCCAG
1162	chrX	149443509	149443519	+	3.845604	TCGGATGCCTC
1164	chr8	117018963	117018973	+	5.587062	TCGAATGCCGT
1207	chr1	87566468	87566478	+	2.70838	CCGGATCCCGG
1211	chr18	65747418	65747428	-	2.714674	TCATATGCACA
1227	chr10	133366182	133366192	+	2.885747	GCGTATGCATG
1237	chr6	146377761	146377771	-	3.953975	TCCGATCCCTT
1250	chr11	75023380	75023390	+	2.937085	TCGCTTGCTTG
1277	chr17	67437565	67437575	+	5.083247	TCGTATGCCAA
1301	chr2	138675359	138675369	+	2.873376	TGGTATGCTAT
1307	chr16	1428284	1428294	-	2.745492	TCCGATCCCAG
1309	chr14	81426004	81426014	+	3.131026	TCGAATCCCCC
1313	chr8	230166	230176	+	3.668767	TCGTATCCTTC
1321	chr7	18362911	18362921	-	4.035821	TCCGATGCGAT
1326	chr3	189637756	189637766	-	2.921465	TCAAATGCACG
1355	chr6	139949685	139949695	-	2.869568	TCTTATGCTGA
1356	chr6	87605484	87605494	-	2.896481	TGGTATGCAAG
1358	chr6	43088246	43088256	-	3.552678	TCGGATGCCCA
1378	chr12	22519000	22519010	-	2.836118	TCGGATGAAGT
1396	chr4	116167372	116167382	-	3.789492	TCCTATGCTGT
1411	chr15	79570249	79570259	-	3.059921	TTGTATGCATT
1418	chr11	46216037	46216047	-	3.187099	TCGTTTGCTGT
1420	chr10	54390141	54390151	-	3.679187	TCTTATGCCTT
1432	chr9	17295342	17295352	+	2.905233	TCTTATCCATT
1432	chr9	17295345	17295355	-	2.838298	TCGAATGGATA
1453	chr2	118334146	118334156	+	3.87426	TCCTATGCCGC
1456	chr2	32711142	32711152	-	2.936012	TGGTATGCAAT
1482	chr6	78665451	78665461	-	4.328845	TCGTATTCCCG
1538	chr3	68750143	68750153	+	3.973405	TCGCATCCATT
1540	chr21	22605948	22605958	-	3.25147	TCATATGCAGG
1554	chr14	36341663	36341673	-	4.88689	TCGTATGCTGT
1558	chr12	42232797	42232807	-	2.830517	TCGTGTGCAAA
1566	chr10	61564080	61564090	-	4.217379	TCCTATGCACG
1570	chr10	59948323	59948333	-	2.809792	TCACATGCAAT
1581	chr9	2807999	2808009	+	4.561735	TCGTATCCATT
1584	chr8	60105614	60105624	-	2.821793	GCGTATGCTTA
1589	chr7	1175518	1175528	-	4.471313	TCGCATGCCTA
1634	chr8	27980734	27980744	-	2.730793	TCTTATGCCCA
1643	chr3	14159303	14159313	-	3.65457	TCCGATGCCAG
1654	chr19	47166274	47166284	+	3.079673	TCGTACGCCAG
1656	chr19	38100465	38100475	-	3.281057	TCCCATGCATT
1658	chr18	60370383	60370393	-	3.474422	TCTTATGCTAT
1662	chr17	48416539	48416549	+	2.842162	TCGTATGATCT
1680	chr1	234625521	234625531	+	2.723374	TCGGACGCTCG
1686	chr9	131188301	131188311	-	2.932962	TCGTGTGCCTT
1696	chr21	32731764	32731774	-	2.948366	TCGATTGCAGG
1706	chr8	73785330	73785340	-	2.729414	TCCTATCCACT
1716	chr5	6815539	6815549	-	4.997792	TCGAATGCCGG
1723	chr12	29481814	29481824	+	2.843465	TAGTATGCTTT
1751	chr6	110836601	110836611	-	5.257955	TCGCATGCCGG
1761	chr4	124177391	124177401	+	2.94677	TCGAATTCTGT
1767	chr20	52991421	52991431	+	2.915935	TCGTCTGCCGC
1780	chr11	48501368	48501378	-	3.214964	ACGTATGCAGA
1786	chr1	206396262	206396272	-	2.99303	TCCGATCCACT
1798	chr9	107512609	107512619	+	2.761343	TCCGATCCCCC
1805	chr7	130159574	130159584	-	2.800884	TCTAATGCAAA
1827	chr16	4303935	4303945	+	3.396187	TCGGATGCGGT
1857	chr7	50654642	50654652	-	3.739341	TCTTATGCATT
1885	chr16	11406179	11406189	+	4.481963	TCGTATGCGGT
1892	chr13	51032979	51032989	-	4.555453	TCGGATGCAGT
1913	chr14	67322659	67322669	+	4.853851	TCGAATGCCAT
1915	chrX	90977198	90977208	-	3.071769	ACGCATGCTAG
1915	chrX	90977241	90977251	-	2.977792	TCGGATGGTGT
1920	chr7	110481597	110481607	-	3.022332	TCTTATGCTTA
1926	chr6	168370258	168370268	-	3.462519	TCGGATGCTTC
1936	chr4	79291924	79291934	+	3.697489	TCGGTTGCAAT
1965	chr14	49973865	49973875	-	3.725921	TCGTATGGAAT
1994	chr15	68493993	68494003	+	3.849794	TCGCATGCGTT
1999	chr9	35461055	35461065	-	3.119011	TCCGATCCCAG
2023	chr20	58011514	58011524	-	3.261029	TCTTATGCCCT
2032	chr18	37535065	37535075	-	2.7485	TCATATGCAGA
2055	chr1	113987419	113987429	-	3.127275	TCGTTTGCCTC
2064	chr9	131352636	131352646	+	2.762346	TCCGATTCCGG
2064	chr9	131352661	131352671	+	2.908051	TCGGATTCTTT
2065	chr9	123730064	123730074	-	3.351472	TCCTATGCTGA
2067	chr8	93725624	93725634	-	2.715978	TCCAATCCCTA
2070	chr7	149668625	149668635	+	3.723064	TCGCATGCTTC
2085	chr3	45661655	45661665	-	3.350283	TCCGATCCCTG
2090	chr21	46893648	46893658	-	3.824572	TCGCATGCCCG
2118	chr10	22663987	22663997	+	3.646667	TCGAATCCCCT
2123	chr1	68523677	68523687	-	5.087469	TCGGATGCCAT
2197	chr10	64004266	64004276	+	2.72928	TCAGATGCCGC
2205	chr1	23258729	23258739	-	3.334251	TCCTATGCCTC
2215	chr16	48996902	48996912	-	2.809429	TCAGATGCATA
2232	chr8	40523073	40523083	-	3.410273	TCGAATCCCAC
2238	chr6	156651690	156651700	-	3.846687	TCGTTTGCAAT
2270	chr15	74420391	74420401	+	3.970057	TCCGATGCGAT
2280	chr11	8321193	8321203	+	3.246524	TCGTTTCCTAT
2281	chr10	118505561	118505571	-	5.095717	TCGTATGCAGG
2307	chr8	9289295	9289305	-	4.499559	TCGCATGCATG
2313	chr5	108694321	108694331	-	5.251677	TCGTATGCCCT
2316	chr5	39038470	39038480	+	2.724417	TCGTAGCCCTG
2321	chr4	32316130	32316140	-	3.20627	TAGTATGCCAG
2352	chr16	79912960	79912970	-	2.769117	TCAAATGCAAG
2355	chr14	98812346	98812356	-	3.987461	TCGTATTCATG
2369	chr1	182507114	182507124	-	2.96843	TTGTATGCAGT
2373	chr4	138767171	138767181	-	2.765767	ACGCATGCGTG
2373	chr4	138767172	138767182	+	2.774346	ACGCATGCGTG
2375	chr16	972151	972161	-	2.846712	TCGTAGCCCTT
2381	chr9	32542622	32542632	-	3.011299	TCGTATCCTCC
2397	chr6	127873394	127873404	+	3.786492	TCTTATGCCAT
2420	chr21	42049484	42049494	+	3.707656	TCATATGCCAA
2423	chr20	46674351	46674361	+	2.746848	TCTGATGCAAG
2423	chr20	46674439	46674449	+	4.239028	TCGGATGCCAG
2425	chr2	208578937	208578947	-	3.360252	TCTTATGCTTT
2438	chr17	9787582	9787592	-	4.044143	TCGTAGGCCGT
2441	chr16	71016170	71016180	-	2.865926	TCCGATTCCAT
2447	chr14	75523463	75523473	-	3.907163	TCTTATGCAAT
2458	chr11	63851466	63851476	+	4.0502	TAGTATGCTAG
2461	chr11	12031233	12031243	-	3.645472	TCGGATGCACC
2495	chr8	3816622	3816632	-	4.285683	TCGTATCCTTG
2512	chr5	134288773	134288783	+	2.920934	TCGAGTGCTAT
2519	chr4	24510554	24510564	-	4.218822	TCGAATGCCCT
2535	chr2	46201681	46201691	-	3.844841	TCCTATGCTTT
2541	chr19	5778048	5778058	+	4.535855	TCGGATGCAGT
2543	chr18	44151913	44151923	-	3.459821	TCTTATGCCAG
2550	chr16	14036544	14036554	-	3.600026	TCTTATGCAGT
2558	chr15	45573808	45573818	-	3.4946	TCATATGCTAT
2579	chr10	80727136	80727146	-	2.838059	TAGTATGCTGA
2592	chr6	74136054	74136064	+	2.714326	TCGTCTGCCAG
2594	chr1	28826921	28826931	-	3.652189	TCGTTTGCTTA
2595	chr18	20653708	20653718	+	3.605104	TCCGATCCCTT
2627	chr6	7016051	7016061	-	3.81243	TCGGATGCTGG
2650	chr2	140518950	140518960	-	4.031607	TCCTATGCAAG
2673	chr12	126024450	126024460	-	4.685061	TCGGATGCCTG
2678	chr11	124473362	124473372	+	2.713007	TCCCATGCCAC
2690	chr1	112868952	112868962	-	3.013423	TCCTATGCAGC
2723	chr9	33252929	33252939	+	2.927832	TCATATGCCAC
2738	chr6	168440263	168440273	-	4.012123	TCCTATGCAGT
2745	chr6	22772983	22772993	-	2.834154	TCTTATGCTCT
2774	chr21	26528943	26528953	-	2.946087	TTGTATGCCAT
2787	chr19	60506523	60506533	-	3.122378	TCCGATCCAAA
2817	chr11	115970783	115970793	-	3.0763	TCGTATTCTGA
2835	chr1	84537710	84537720	-	2.913519	TCCGATCCAGC
2836	chr1	81848407	81848417	-	3.153077	TCTTATGCTCT
2841	chr17	55583255	55583265	-	4.173358	TCGGATCCCTG
2841	chr17	55583261	55583271	+	3.056487	TCCGATCCTGG
2842	chr20	60754292	60754302	-	4.413244	TCGAATGCCAG
2912	chr3	106398368	106398378	+	4.498992	TCGTATGCTTC
2932	chr2	65337150	65337160	-	2.764321	TAGTATGCATC
2939	chr19	35230250	35230260	-	4.670105	TCGGATGCCTT
2943	chr18	50646255	50646265	-	3.452982	TCGTATGAATG
3018	chr8	53022119	53022129	-	3.629234	TCCGATCCTAG
3029	chrX	136698836	136698846	+	3.005171	TCATATGCAAC
3032	chr6	48936182	48936192	+	3.012717	TCCTATCCCCT
3069	chr11	123511361	123511371	-	3.633229	TCCGATCCATT
3092	chr2	170578285	170578295	-	4.041622	TCCTATGCAAT
3123	chr8	49632100	49632110	+	3.114874	TCCTATCCCAG
3147	chr5	49739368	49739378	-	4.892604	TCGTATGCATC
3150	chr4	123490586	123490596	-	3.335026	TCGTTTGCTGG
3152	chr4	42801626	42801636	-	2.783017	TCGTATACATG
3206	chr13	22207921	22207931	-	3.261019	ACGCATGCCTT
3223	chr1	245556957	245556967	-	3.09283	TCTTATGCCAC
3224	chr1	217140445	217140455	+	2.800436	TAGTATGCTTT
3224	chr1	217140544	217140554	+	2.837852	TCTGATGCAAG
3236	chr12	31258822	31258832	+	2.872813	TCTTATCCTAT
3250	chr18	58984155	58984165	+	3.249596	TCGTTTGCTGG
3280	chr8	2100577	2100587	+	3.489921	TCGCATGCCCA
3286	chr7	6003497	6003507	-	3.172701	TCCGATGCTCT
3306	chr4	134595985	134595995	-	3.531264	TCTTATGCAAT
3311	chr4	2785636	2785646	+	3.647005	TCCTATGCAGG
3311	chr4	2785659	2785669	-	3.315055	TCGCATGCACA
3317	chr3	144230429	144230439	-	2.97653	TCCAATGCTAA
3321	chr3	69870840	69870850	-	3.534836	TCGCATGCTTC
3321	chr3	69870884	69870894	+	4.25568	TCGAATGCTAA
3338	chr2	145538178	145538188	-	4.947688	TCGTATGCTTT
3343	chr2	29144973	29144983	-	4.316517	TCGTATGCTCA
3451	chr9	21995566	21995576	+	3.178299	TCGACTGCCGT
3451	chr9	21995672	21995682	+	2.984853	TCATATGCACT
3451	chr9	21995702	21995712	-	3.498372	TCGTTTGCTTT
3476	chr5	19265836	19265846	-	3.271396	TCGTATTCAGA
3495	chr3	20057530	20057540	-	5.538945	TCGGATGCCGA
3497	chr22	49221170	49221180	-	4.153348	TCGTATGGAAT
3502	chr20	21126092	21126102	-	3.394046	TCGTATGAAAT
3508	chr2	117823991	117824001	+	3.674222	ACGTATGCCTA
3512	chr19	37342324	37342334	-	4.270164	TCCTATGCCTT
3525	chr16	6886728	6886738	-	2.736401	TCGCATTCATA
3540	chr13	111611950	111611960	+	4.144704	TCGTATCCCGC
3546	chr13	45536823	45536833	+	4.330018	TCCGATGCAAT
3564	chr11	8861721	8861731	-	4.023246	ACGTATGCCTT
3572	chr10	80261328	80261338	-	4.671867	TCGTATGCCTG
3574	chr10	67711495	67711505	-	3.165923	TGGTATGCCAT
3577	chr10	44381488	44381498	-	2.852221	ACGGATGCCAG
3580	chr1	155204424	155204434	-	3.370201	TCGGATGCAGC
3588	chr4	110603800	110603810	-	4.935025	TCGTATGCAAA
3659	chr15	39591884	39591894	-	2.817995	TCCCATCCCGT
3660	chrY	13086156	13086166	-	3.214372	TCCTATCCATG
3671	chr9	135505876	135505886	-	4.484406	TCTTATGCCAT
3700	chr5	158801146	158801156	-	2.933622	TCTTATGCCAC
3710	chr5	12820787	12820797	-	4.50109	TCGTATGCACA
3724						
