# Supplementary material for: Integrated Expression Profiling and ChIP-seq Analyses of the Growth Inhibition Response Program of the Androgen Receptor
Source: PLoS One. 2009 Aug 11;4(8):e6589. doi: 10.1371/journal.pone.0006589 (PMC2720376; doi:10.1371/journal.pone.0006589)
Supplement: Table S9 — Comparison of AR binding regions of PC3-AR cells and LNCaP cells within 1.5 kb of TSS sites. (0.05 MB XLS) [file pone.0006589.s009.xls]

## Sheet: Sheet1
Table S9: Comparison of AR binding regions of PC3-AR cells and LNCaP cells within 1.5 kb of TSS sites.
#rank	chr	start	end	strand	Gene Name	Mapped to Massie's data
977	chr19	40511736	40511765	+	CD22	Yes
4156	chr1	200243312	200243340	+	ELF3	Yes
4324	chr11	124967514	124967543	+	STT3A	Yes
5676	chr1	148818918	148818957	+	MCL1	Yes
2601	chr4	102487548	102487710	+	PPP3CA	Yes
1748	chr8	49997229	49997257	+	SNAI2	Yes
5767	chr11	120827987	120828015	+	SORL1	Yes
3786	chr12	6321632	6321660	+	TNFRSF1A	Yes
2864	chr15	66901445	66901473	+	ANP32A	Yes
6341	chr6	26394421	26394449	+	HIST1H4H	Yes
6444	chr8	22982876	22982904	+	TNFRSF10B	Yes
2381	chr9	32542609	32542638	+	TOPORS	Yes
2575	chr11	65871936	65871972	+	B3GNT1	Yes
1632	chr9	35949112	35949140	+	OR2S2	Yes
6351	chr2	100545759	100545787	+	PDCL3	Yes
6594	chr1	1324685	1324713	+	CCNL2	Yes
5150	chr11	95716056	95716084	+	MAML2	Yes
4768	chr18	18988988	18989023	+	CABLES1	Yes
3504	chr2	222997078	222997276	+	SGPP2	Yes
1028	chr9	88088666	88088864	+	HBLD2	No
4594	chr19	49645852	49645880	+	ZNF229	No
824	chr7	73340445	73340473	+	CYLN2	No
3883	chr10	97444425	97444454	+	C10orf61	No
6247	chr17	15543606	15543634	+	ZNF286	No
6338	chr19	50429620	50429648	+	XTP7	No
3667	chrX	40479843	40480041	+	CRSP2	No
4264	chr2	238540348	238540376	+	UBE2F	No
1670	chr13	40532192	40532221	+	WBP4	No
2893	chr7	156124671	156124699	+	RNF32	No
6435	chr20	61602375	61602403	+	EEF1A2	No
3894	chrX	82648494	82648522	+	POU3F4	No
4940	chr3	110321060	110321088	+	MORC1	No
3231	chr1	46908077	46908275	+	ATPAF1	No
5993	chr18	26878077	26878105	+	DSC3	No
5459	chr16	12806534	12806562	+	FLJ11151	No
6140	chr1	246858312	246858340	+	OR2T11	No
2054	chr1	202388903	202388932	+	ETNK2	No
3433	chr14	101096170	101096199	+	DIO3	No
6465	chr19	1544877	1544905	+	MBD3	No
3108	chrX	152750395	152750423	+	PDZD4	No
6553	chr6	37774838	37774866	+	MDGA1	No
3492	chr3	45901753	45901951	+	CCR9	No
3130	chr7	77266722	77266755	+	TMEM60	No
5694	chr20	22979327	22979511	+	THBD	No
5815	chr1	10677562	10677591	+	CASZ1	No
6274	chr1	243064230	243064258	+	FAM36A	No
1363	chr21	31854153	31854351	+	TIAM1	No
5281	chr12	61284450	61284479	+	C12orf61	No
4333	chr11	35398638	35398667	+	SLC1A2	No
1199	chr17	56830885	56831083	+	TBX2	No
434	chr5	126395095	126395124	+	2009-03-03	No
4279	chr2	31660482	31660511	+	SRD5A2	No
738	chr10	105025962	105025991	+	INA	No
5244	chr9	126574280	126574309	+	NR6A1	No
609	chr1	2149081	2149112	+	SKI	No
2870	chr9	135923789	135923988	+	BRD3	No
3030	chr10	124209976	124210175	+	HTRA1	No
3962	chr4	2789477	2789506	+	SH3BP2	No
3867	chr5	141042803	141042939	+	CENTD3	No
1621	chr1	46371693	46371722	+	PIK3R3	No
5854	chr11	35398472	35398500	+	SLC1A2	No
2680	chr11	67738144	67738342	+	SUV420H1	No
5266	chr17	77130620	77130648	+	C17orf70	No
3544	chr13	96883504	96883702	+	RAP2A	No
2562	chr13	102295390	102295418	+	ERCC5	No
1558	chr12	42232701	42232899	+	ADAMTS20	No
4421	chr1	15815918	15815946	+	DDI2	No
6590	chr14	36122229	36122257	+	NKX2-8	No
1508	chr9	124601355	124601536	+	OR1K1	No
5531	chr1	68289710	68289739	+	DIRAS3	No
5327	chr8	1758869	1758898	+	ARHGEF10	No
3521	chr17	7224454	7224482	+	TNK1	No
1157	chr12	50072115	50072143	+	GALNT6	No
5702	chr1	38285682	38285862	+	POU3F1	No
3728	chr3	99732936	99732964	+	GPR15	No
672	chr7	101059710	101059738	+	MYLC2PL	No
4136	chr20	48780763	48780897	+	PARD6B	No
3171	chr2	51109695	51109723	+	NRXN1	No
6405	chr13	21143265	21143293	+	FGF9	No
4672	chr1	38003953	38004151	+	EPHA10	No
89	chrX	103103090	103103288	+	MGC39900	No
847	chr15	38673160	38673189	+	CASC5	No
831	chr16	56591801	56591999	+	ZNF319	No
3855	chr3	182911847	182911876	+	SOX2	No
5824	chr8	22912840	22912869	+	RHOBTB2	No
2927	chr20	2999709	2999738	+	OXT	No
2527	chr20	1923207	1923405	+	PDYN	No
281	chr7	100792482	100792528	+	EMID2	No
1671	chr12	75797433	75797462	+	CSRP2	No
620	chr15	63265111	63265139	+	CLPX	No
5344	chr6	29432520	29432548	+	OR5V1	No
3920	chr7	94374370	94374398	+	PPP1R9A	No
6439	chr16	53522097	53522125	+	IRX5	No
5161	chr9	134447138	134447330	+	BARHL1	No
2943	chr18	50646159	50646357	+	RAB27B	No
682	chr4	79197618	79197646	+	FRAS1	No
3124	chr8	38362683	38362711	+	LETM2	No
6043	chr1	52604911	52604939	+	CC2D1B	No
6076	chr3	178398188	178398216	+	TBL1XR1	No
6464	chr3	181237663	181237691	+	PEX5L	No
6263	chr21	32026569	32026597	+	SFRS15	No
4648	chr10	124704187	124704215	+	C10orf88	No
6354	chr5	79739215	79739243	+	ZFYVE16	No
5734	chr1	158182402	158182564	+	IGSF9	No
2691	chr1	109593579	109593777	+	CELSR2	No
6459	chr2	232087678	232087706	+	C2orf52	No
5334	chr7	72822892	72822921	+	CLDN3	No
1777	chr15	38188746	38188944	+	BMF	No
3321	chr3	69870744	69870942	+	MITF	No
4583	chr2	162188793	162188821	+	SLC4A10	No
2840	chr10	30065093	30065290	+	SVIL	No
5076	chr1	150937080	150937108	+	LCE2A	No
3252	chr1	12600758	12600787	+	DHRS3	No
1574	chr12	55730509	55730708	+	MYO1A	No
44	chr1	204710041	204710069	+	IKBKE	No
5441	chr19	4351814	4351843	+	SH3GL1	No
246	chr2	159851629	159851657	+	WDSUB1	No
6223	chr2	238777383	238777411	+	ILKAP	No
5288	chr5	132229873	132229901	+	UQCRQ	No
1345	chr13	94883350	94883549	+	CLDN10	No
4984	chr19	40143352	40143380	+	ZNF792	No
6535	chr3	53055416	53055444	+	SFMBT1	No
2432	chr19	34994238	34994436	+	CCNE1	No
502	chr7	158630709	158630907	+	VIPR2	No
6410	chr19	1358256	1358284	+	DAZAP1	No
4074	chr1	224441338	224441536	+	ACBD3	No
5669	chr1	32979612	32979805	+	KIAA1522	No
1672	chr12	43731439	43731467	+	DBX2	No
23	chr22	44083990	44084190	+	FAM118A	No
4609	chr16	55683699	55683727	+	CPNE2	No
6524	chr2	176680025	176680053	+	HOXD11	No
2351	chr17	6856402	6856430	+	MGC71993	No
4157	chr8	119703530	119703558	+	SAMD12	No
5797	chr1	227761293	227761321	+	ABCB10	No
2656	chr19	482469	482518	+	CDC34	No
6408	chr7	30034570	30034598	+	PLEKHA8	No
5192	chr10	83624693	83624863	+	NRG3	No
1773	chr17	71861733	71861761	+	PRPSAP1	No
5250	chr1	153366644	153366765	+	EFNA1	No
3589	chr3	52248413	52248455	+	TWF2	No
2661	chr17	55397084	55397112	+	LOC51136	No
4813	chr3	157874862	157874890	+	TIPARP	No
1183	chr9	15542906	15542934	+	C9orf93	No
6184	chr19	54961802	54961830	+	AP2A1	No
2488	chr8	145994868	145994904	+	ZNF517	No
2295	chr1	158182168	158182201	+	IGSF9	No
4110	chr17	74290118	74290313	+	PSCD1	No
224	chr2	150152660	150152690	+	C2orf25	No
5567	chr5	102926529	102926726	+	NUDT12	No
1618	chr10	103991355	103991553	+	PITX3	No
3409	chr19	3523631	3523815	+	HMG20B	No
2095	chr19	45914694	45914722	+	ITPKC	No
1267	chr7	6380492	6380526	+	RAC1	No
4801	chr2	227408864	227408893	+	RHBDD1	No
1707	chr7	150414438	150414636	+	CENTG3	No
2848	chr9	138810338	138810507	+	KIAA1984	No
6597	chr9	139633183	139633211	+	C9orf37	No
6169	chr1	173259297	173259325	+	MRPS14	No
6536	chr19	10932471	10932499	+	SMARCA4	No
2895	chr7	70235421	70235619	+	WBSCR17	No
5802	chr7	148026641	148026761	+	CUL1	No
4272	chr2	108360724	108360753	+	SULT1C2	No
1207	chr1	87566442	87566640	+	LMO4	No
6577	chr7	128257592	128257620	+	FLNC	No
4748	chr2	38683624	38683657	+	HNRPLL	No
900	chr3	37259616	37259650	+	GOLGA4	No
4426	chr8	91727200	91727229	+	TMEM64	No
4535	chr4	152901684	152901725	+	PET112L	No
4120	chr8	133856671	133856699	+	PHF20L1	No
5021	chr13	94751769	94751818	+	ABCC4	No
4449	chr19	7493311	7493429	+	MCOLN1	No
6475	chr20	33716343	33716371	+	CPNE1	No
3277	chr8	94822444	94822473	+	RBM12B	No
403	chr11	63462767	63462967	+	NAT11	No
1442	chr4	141664698	141664727	+	ELMOD2	No
4016	chr17	5283267	5283296	+	C1QBP	No
6406	chr2	24016778	24016806	+	UBXD4	No
6303	chr12	21545969	21545997	+	GOLT1B	No
5692	chrX	105741661	105741846	+	CXorf57	No
1807	chr6	160130787	160130824	+	TCP1	No
4792	chr21	33065930	33065958	+	C21orf66	No
1079	chr19	49147147	49147176	+	ZNF221	No
4370	chr9	131637467	131637509	+	USP20	No
707	chr14	50367646	50367844	+	NIN	No
6382	chr19	11317777	11317805	+	UNQ501	No
4121	chr19	50196326	50196500	+	RELB	No
3353	chr17	52346457	52346655	+	TRIM25	No
3598	chr1	164004753	164004781	+	TMCO1	No
966	chr15	50758140	50758168	+	KIAA1370	No
3366	chr14	63924607	63924805	+	MTHFD1	No
1543	chr19	50233902	50234100	+	SFRS16	No
6564	chr17	77582759	77582787	+	RAC3	No
5641	chr22	45042452	45042492	+	FLJ20699	No
6486	chr20	3749142	3749170	+	C20orf29	No
3293	chr5	149360440	149360478	+	TIGD6	No
4895	chr7	5519938	5519973	+	FBXL18	No
5795	chr11	74818910	74818938	+	FLJ33790	No
2011	chr4	103485398	103485596	+	SLC39A8	No
5812	chr8	9949184	9949213	+	MSRA	No
5803	chr1	92268099	92268128	+	ABHD7	No
32	chr18	31074974	31075002	+	ZNF397	No
5210	chr16	55836368	55836524	+	ARL2BP	No
5731	chr19	18803701	18803730	+	UPF1	No
991	chr9	124733609	124733807	+	ZBTB26	No
4788	chr10	75202018	75202047	+	FUT11	No
483	chr9	26937144	26937173	+	PLAA	No
4089	chr6	33530301	33530329	+	ZBTB9	No
2976	chr1	229181394	229181442	+	ARV1	No
